# Supplementary material for: A review of Canadian and Alaskan species of the genera Clusiota Casey and Atheta Thomson, subgenus Microdota Mulsant & Rey (Coleoptera, Staphylinidae, Aleocharinae)
Source: Zookeys. 2015 Sep 30;(524):103–36. doi: 10.3897/zookeys.524.6105 (PMC4602293; doi:10.3897/zookeys.524.6105)
Supplement: XML Treatment for Microdota [file zookeys.524.6105-treatment1.xml]

<!DOCTYPE tp:taxon-treatment
  PUBLIC "-//TaxonX//DTD Taxonomic Treatment Publishing DTD v0 20100105//EN" "tax-treatment-NSO.dtd">
<tp:taxon-treatment xmlns:tp="http://www.plazi.org/taxpub"><tp:treatment-meta><kwd-group><label>Taxon classification</label><kwd><named-content content-type="kingdom">Animalia</named-content></kwd><kwd><named-content content-type="order">Coleoptera</named-content></kwd><kwd><named-content content-type="family">Staphylinidae</named-content></kwd></kwd-group><mixed-citation publication-type="journal"><person-group><name><surname>Klimaszewski</surname><given-names>Jan</given-names></name><name><surname>Webster</surname><given-names>Reginald P.</given-names></name><name><surname>Sikes</surname><given-names>Derek</given-names></name><name><surname>Bourdon</surname><given-names>Caroline</given-names></name><name><surname>Labrecque</surname><given-names>Myriam</given-names></name></person-group><article-title>A review of Canadian and Alaskan species of the genera <italic><tp:taxon-name><tp:taxon-name-part taxon-name-part-type="genus">Clusiota</tp:taxon-name-part></tp:taxon-name></italic> Casey and <tp:taxon-name><tp:taxon-name-part taxon-name-part-type="genus">Atheta</tp:taxon-name-part> <tp:taxon-name-part taxon-name-part-type="authority">Thomson</tp:taxon-name-part>, <tp:taxon-name-part taxon-name-part-type="infraspecific-rank">subgenus</tp:taxon-name-part> <tp:taxon-name-part taxon-name-part-type="subgenus">Microdota</tp:taxon-name-part></tp:taxon-name> Mulsant &amp; Rey (<tp:taxon-name><tp:taxon-name-part taxon-name-part-type="order">Coleoptera</tp:taxon-name-part></tp:taxon-name>, <tp:taxon-name><tp:taxon-name-part taxon-name-part-type="family">Staphylinidae</tp:taxon-name-part></tp:taxon-name>, <tp:taxon-name><tp:taxon-name-part taxon-name-part-type="subfamily">Aleocharinae</tp:taxon-name-part></tp:taxon-name>)</article-title><source>Zookeys</source><day>30</day><month>9</month><year>2015</year><volume>2015</volume><issue>524</issue><fpage>103</fpage><lpage>136</lpage><pub-id pub-id-type="doi">10.3897/zookeys.524.6105</pub-id></mixed-citation></tp:treatment-meta><tp:nomenclature><label>Subgenus</label><tp:taxon-name>
                            <tp:taxon-name-part taxon-name-part-type="subgenus">Microdota</tp:taxon-name-part>
                        </tp:taxon-name><tp:taxon-authority>Mulsant &amp; Rey</tp:taxon-authority><tp:nomenclature-citation-list><tp:nomenclature-citation><tp:taxon-name>
                            <tp:taxon-name-part taxon-name-part-type="subgenus">Microdota</tp:taxon-name-part>
                        </tp:taxon-name><comment>(Mouthparts illustrated by <xref ref-type="bibr" rid="B15">Lee and Ahn 2015</xref>)</comment></tp:nomenclature-citation></tp:nomenclature-citation-list></tp:nomenclature><tp:treatment-sec sec-type="Diagnosis"><title>Diagnosis.</title><p>The following combination of characters is distinctive for <italic><tp:taxon-name><tp:taxon-name-part taxon-name-part-type="genus">Microdota</tp:taxon-name-part></tp:taxon-name></italic>: small and subparallel body (Figs <xref ref-type="fig" rid="F1">1</xref>, <xref ref-type="fig" rid="F2">9</xref>, <xref ref-type="fig" rid="F3">17</xref>, <xref ref-type="fig" rid="F4">25</xref>, <xref ref-type="fig" rid="F5">33</xref>, <xref ref-type="fig" rid="F6">41</xref>, <xref ref-type="fig" rid="F7">49</xref>, <xref ref-type="fig" rid="F8">56</xref>, <xref ref-type="fig" rid="F9">61</xref>, <xref ref-type="fig" rid="F10">69</xref>, <xref ref-type="fig" rid="F11">80</xref>, <xref ref-type="fig" rid="F12">84</xref>), length 1.5−2.7 mm, antennomere I enlarged but not extremely swollen, longer than II, II longer than III, V−X slightly to strongly transverse; median region of prementum very narrow and without pseudopores; labial palpus with 3 articles; glossa split apically forming Y-shaped structure; maxillary palpus with 3 articles, last one narrowly elongate; pronotum transverse, more than 1.2 times as wide as long, midline pubescence directed in most specimens anteriorly and laterad elsewhere (Figs <xref ref-type="fig" rid="F1">1</xref>, <xref ref-type="fig" rid="F2">9</xref>, <xref ref-type="fig" rid="F3">17</xref>, <xref ref-type="fig" rid="F4">25</xref>, <xref ref-type="fig" rid="F5">33</xref>, <xref ref-type="fig" rid="F6">41</xref>, <xref ref-type="fig" rid="F7">49</xref>, <xref ref-type="fig" rid="F8">56</xref>, <xref ref-type="fig" rid="F9">61</xref>, <xref ref-type="fig" rid="F10">69</xref>, <xref ref-type="fig" rid="F11">80</xref>, <xref ref-type="fig" rid="F12">84</xref>); pronotal hypomeron fully visible laterally; elytra in some species with wavy pattern of pubescence in postero-sutural section of disc (Figs <xref ref-type="fig" rid="F5">33</xref>, <xref ref-type="fig" rid="F7">49</xref>); median lobe of aedeagus with large bulbus and triangularly shaped apex of tubus in dorsal view, internal sac of median lobe of aedeagus with well-developed complex structures <!--PageBreak-->(Figs <xref ref-type="fig" rid="F1">4</xref>, <xref ref-type="fig" rid="F1">5</xref>, <xref ref-type="fig" rid="F2">12</xref>, <xref ref-type="fig" rid="F2">13</xref>, <xref ref-type="fig" rid="F3">20</xref>, <xref ref-type="fig" rid="F3">21</xref>, <xref ref-type="fig" rid="F4">28</xref>, <xref ref-type="fig" rid="F4">29</xref>, <xref ref-type="fig" rid="F5">36</xref>, <xref ref-type="fig" rid="F5">37</xref>, <xref ref-type="fig" rid="F6">44</xref>, <xref ref-type="fig" rid="F6">45</xref>, <xref ref-type="fig" rid="F7">51</xref>, <xref ref-type="fig" rid="F7">52</xref>, <xref ref-type="fig" rid="F9">64</xref>, <xref ref-type="fig" rid="F9">65</xref>, <xref ref-type="fig" rid="F10">72–75</xref>, <xref ref-type="fig" rid="F12">87</xref>); spermatheca of variable shape, L- or S-shaped, capsule usually in a form of a narrow sac or club-shaped, and stem often sinuate (Figs <xref ref-type="fig" rid="F1">8</xref>, <xref ref-type="fig" rid="F2">16</xref>, <xref ref-type="fig" rid="F3">24</xref>, <xref ref-type="fig" rid="F4">32</xref>, <xref ref-type="fig" rid="F5">40</xref>, <xref ref-type="fig" rid="F6">48</xref>, <xref ref-type="fig" rid="F7">55</xref>, <xref ref-type="fig" rid="F8">59</xref>, <xref ref-type="fig" rid="F8">60</xref>, <xref ref-type="fig" rid="F9">68</xref>, <xref ref-type="fig" rid="F10">78</xref>, <xref ref-type="fig" rid="F10">79</xref>, <xref ref-type="fig" rid="F11">83</xref>); male tergite VIII in most species simple, truncate apically and without teeth, sometimes with minute crenulation and small pairs of teeth (Figs <xref ref-type="fig" rid="F1">2</xref>, <xref ref-type="fig" rid="F2">10</xref>, <xref ref-type="fig" rid="F3">18</xref>, <xref ref-type="fig" rid="F4">26</xref>, <xref ref-type="fig" rid="F5">34</xref>, <xref ref-type="fig" rid="F6">42</xref>, <xref ref-type="fig" rid="F7">50</xref>, <xref ref-type="fig" rid="F9">62</xref>, <xref ref-type="fig" rid="F10">70</xref>, <xref ref-type="fig" rid="F12">85</xref>).</p><fig id="F1" position="float" orientation="portrait"><label>Figures 1–8.</label><caption><p><tp:taxon-name><tp:taxon-name-part taxon-name-part-type="genus">Atheta</tp:taxon-name-part> (<tp:taxon-name-part taxon-name-part-type="subgenus">Microdota</tp:taxon-name-part>) <tp:taxon-name-part taxon-name-part-type="species">subtilis</tp:taxon-name-part></tp:taxon-name> (Scriba): <bold>1</bold> habitus in dorsal view <bold>2</bold> male tergite VIII <bold>3</bold> male sternite VIII <bold>4</bold> median lobe of aedeagus in lateral view <bold>5</bold> median lobe of aedeagus in dorsal view <bold>6</bold> female tergite VIII <bold>7</bold> female sternite VIII <bold>8</bold> spermatheca. Scale bar for habitus = 1 mm; remaining scale bars = 0.2 mm.</p></caption><graphic xmlns:xlink="http://www.w3.org/1999/xlink" xlink:href="zookeys-524-103-g001.jpg" position="float" orientation="portrait" xlink:type="simple" id="oo_58733.jpg"/></fig><fig id="F2" position="float" orientation="portrait"><label>Figures 9–16.</label><caption><p><tp:taxon-name><tp:taxon-name-part taxon-name-part-type="genus">Atheta</tp:taxon-name-part> (<tp:taxon-name-part taxon-name-part-type="subgenus">Microdota</tp:taxon-name-part>) <tp:taxon-name-part taxon-name-part-type="species">pseudosubtilis</tp:taxon-name-part></tp:taxon-name> Klimaszewski &amp; Langor: <bold>9</bold> habitus in dorsal view <bold>10</bold> male tergite VIII <bold>11</bold> male sternite VIII <bold>12</bold> median lobe of aedeagus in lateral view <bold>13</bold> median lobe of aedeagus in dorsal view <bold>14</bold> female tergite VIII <bold>15</bold> female sternite VIII <bold>16</bold> spermatheca. Scale bar for habitus = 1 mm; remaining scale bars = 0.2 mm.</p></caption><graphic xmlns:xlink="http://www.w3.org/1999/xlink" xlink:href="zookeys-524-103-g002.jpg" position="float" orientation="portrait" xlink:type="simple" id="oo_58734.jpg"/></fig><fig id="F3" position="float" orientation="portrait"><label>Figures 17–24.</label><caption><p><tp:taxon-name><tp:taxon-name-part taxon-name-part-type="genus">Atheta</tp:taxon-name-part> (<tp:taxon-name-part taxon-name-part-type="subgenus">Microdota</tp:taxon-name-part>) <tp:taxon-name-part taxon-name-part-type="species">curtipenis</tp:taxon-name-part></tp:taxon-name> Klimaszewski &amp; Webster, sp. n.: <bold>17</bold> habitus in dorsal view <bold>18</bold> male tergite VIII <bold>19</bold> male sternite VIII <bold>20</bold> median lobe of aedeagus in dorsal view <bold>21</bold> median lobe of aedeagus in lateral view <bold>22</bold> female tergite VIII <bold>23</bold> female sternite VIII <bold>24</bold> spermatheca. Scale bar for habitus = 1 mm; remaining scale bars = 0.2 mm.</p></caption><graphic xmlns:xlink="http://www.w3.org/1999/xlink" xlink:href="zookeys-524-103-g003.jpg" position="float" orientation="portrait" xlink:type="simple" id="oo_58735.jpg"/></fig><fig id="F4" position="float" orientation="portrait"><label>Figures 25–32.</label><caption><p><tp:taxon-name><tp:taxon-name-part taxon-name-part-type="genus">Atheta</tp:taxon-name-part> (<tp:taxon-name-part taxon-name-part-type="subgenus">Microdota</tp:taxon-name-part>) <tp:taxon-name-part taxon-name-part-type="species">microelytrata</tp:taxon-name-part></tp:taxon-name> Klimaszewski &amp; Godin: <bold>25</bold> habitus in dorsal view <bold>26</bold> male tergite VIII <bold>27</bold> male sternite VIII <bold>28</bold> median lobe of aedeagus in lateral view <bold>29</bold> median lobe of aedeagus in dorsal view <bold>30</bold> female tergite VIII <bold>31</bold> female sternite VIII <bold>32a, b</bold> spermatheca. Scale bar for habitus = 1 mm; remaining scale bars = 0.2 mm.</p></caption><graphic xmlns:xlink="http://www.w3.org/1999/xlink" xlink:href="zookeys-524-103-g004.jpg" position="float" orientation="portrait" xlink:type="simple" id="oo_58736.jpg"/></fig><fig id="F5" position="float" orientation="portrait"><label>Figures 33–40.</label><caption><p><tp:taxon-name><tp:taxon-name-part taxon-name-part-type="genus">Atheta</tp:taxon-name-part> (<tp:taxon-name-part taxon-name-part-type="subgenus">Microdota</tp:taxon-name-part>) <tp:taxon-name-part taxon-name-part-type="species">platonoffi</tp:taxon-name-part></tp:taxon-name> Bernhauer: <bold>33</bold> habitus in dorsal view <bold>34</bold> male tergite VIII <bold>35</bold> male sternite VIII <bold>36</bold> median lobe of aedeagus in lateral view <bold>37</bold> median lobe of aedeagus in dorsal view <bold>38</bold> female tergite VIII <bold>39</bold> female sternite VIII <bold>40</bold> spermatheca. Scale bar for habitus = 1 mm; remaining scale bars = 0.2 mm.</p></caption><graphic xmlns:xlink="http://www.w3.org/1999/xlink" xlink:href="zookeys-524-103-g005.jpg" position="float" orientation="portrait" xlink:type="simple" id="oo_58737.jpg"/></fig><fig id="F6" position="float" orientation="portrait"><label>Figures 41–48.</label><caption><p><tp:taxon-name><tp:taxon-name-part taxon-name-part-type="genus">Atheta</tp:taxon-name-part> (<tp:taxon-name-part taxon-name-part-type="subgenus">Microdota</tp:taxon-name-part>) <tp:taxon-name-part taxon-name-part-type="species">riparia</tp:taxon-name-part></tp:taxon-name> Klimaszewski &amp; Godin: <bold>41</bold> habitus in dorsal view <bold>42</bold> male tergite VIII <bold>43</bold> male sternite VIII <bold>44</bold> median lobe of aedeagus in lateral view <bold>45</bold> median lobe of aedeagus in dorsal view <bold>46</bold> female tergite VIII <bold>47</bold> female sternite VIII <bold>48</bold> spermatheca. Scale bar for habitus = 1 mm; remaining scale bars = 0.2 mm.</p></caption><graphic xmlns:xlink="http://www.w3.org/1999/xlink" xlink:href="zookeys-524-103-g006.jpg" position="float" orientation="portrait" xlink:type="simple" id="oo_58738.jpg"/></fig><fig id="F7" position="float" orientation="portrait"><label>Figures 49–55.</label><caption><p><tp:taxon-name><tp:taxon-name-part taxon-name-part-type="genus">Atheta</tp:taxon-name-part> (<tp:taxon-name-part taxon-name-part-type="subgenus">Microdota</tp:taxon-name-part>) <tp:taxon-name-part taxon-name-part-type="species">amicula</tp:taxon-name-part></tp:taxon-name> (Stephens): <bold>49</bold> habitus in dorsal view <bold>50</bold> male tergite VIII (based on European specimen) <bold>51</bold> median lobe of aedeagus in lateral view (after <xref ref-type="bibr" rid="B5">Brundin 1948</xref>) <bold>52</bold> median lobe of aedeagus in dorsal view (after <xref ref-type="bibr" rid="B5">Brundin 1948</xref>) <bold>53</bold> female tergite VIII <bold>54</bold> female sternite VIII <bold>55</bold> spermatheca. Scale bar for habitus = 1 mm; remaining scale bars = 0.2 mm.</p></caption><graphic xmlns:xlink="http://www.w3.org/1999/xlink" xlink:href="zookeys-524-103-g007.jpg" position="float" orientation="portrait" xlink:type="simple" id="oo_58739.jpg"/></fig><fig id="F8" position="float" orientation="portrait"><label>Figures 56–60.</label><caption><p><tp:taxon-name><tp:taxon-name-part taxon-name-part-type="genus">Atheta</tp:taxon-name-part> (<tp:taxon-name-part taxon-name-part-type="subgenus">Microdota</tp:taxon-name-part>) <tp:taxon-name-part taxon-name-part-type="species">festinans</tp:taxon-name-part></tp:taxon-name> (Erichson): <bold>56</bold> habitus in dorsal view <bold>57</bold> female tergite VIII <bold>58</bold> female sternite VIII <bold>59, 60</bold> spermatheca. Scale bar for habitus = 1 mm; remaining scale bars = 0.2 mm.</p></caption><graphic xmlns:xlink="http://www.w3.org/1999/xlink" xlink:href="zookeys-524-103-g008.jpg" position="float" orientation="portrait" xlink:type="simple" id="oo_58740.jpg"/></fig><fig id="F9" position="float" orientation="portrait"><label>Figures 61–68.</label><caption><p><tp:taxon-name><tp:taxon-name-part taxon-name-part-type="genus">Atheta</tp:taxon-name-part> (<tp:taxon-name-part taxon-name-part-type="subgenus">Microdota</tp:taxon-name-part>) <tp:taxon-name-part taxon-name-part-type="species">formicaensis</tp:taxon-name-part></tp:taxon-name> Klimaszewski &amp; Webster, sp. n.: <bold>61</bold> habitus in dorsal view <bold>62</bold> male tergite VIII <bold>63</bold> male sternite VIII <bold>64</bold> median lobe of aedeagus in lateral view <bold>65</bold> median lobe of aedeagus in dorsal view <bold>66</bold> female tergite VIII <bold>67</bold> female sternite VIII <bold>68</bold> spermatheca. Scale bar for habitus = 1 mm; remaining scale bars = 0.2 mm.</p></caption><graphic xmlns:xlink="http://www.w3.org/1999/xlink" xlink:href="zookeys-524-103-g009.jpg" position="float" orientation="portrait" xlink:type="simple" id="oo_58741.jpg"/></fig><fig id="F10" position="float" orientation="portrait"><label>Figures 69–79.</label><caption><p><tp:taxon-name><tp:taxon-name-part taxon-name-part-type="genus">Atheta</tp:taxon-name-part> (<tp:taxon-name-part taxon-name-part-type="subgenus">Microdota</tp:taxon-name-part>) <tp:taxon-name-part taxon-name-part-type="species">pennsylvanica</tp:taxon-name-part></tp:taxon-name> Bernhauer: <bold>69</bold> habitus in dorsal view <bold>70</bold> male tergite VIII (after <xref ref-type="bibr" rid="B10">Gusarov 2003b</xref>) <bold>71</bold> male sternite VIII (after <xref ref-type="bibr" rid="B10">Gusarov 2003b</xref>) <bold>72</bold> median lobe of aedeagus in lateral view (after <xref ref-type="bibr" rid="B10">Gusarov 2003b</xref>), and <bold>73</bold> based on Canadian specimen <bold>74</bold> median lobe of aedeagus in ventral view (after <xref ref-type="bibr" rid="B10">Gusarov 2003b</xref>), and <bold>75</bold> in dorsal view (based on Canadian specimen) <bold>76</bold> female tergite VIII (after <xref ref-type="bibr" rid="B10">Gusarov 2003b</xref>) <bold>77</bold> female sternite VIII (after <xref ref-type="bibr" rid="B10">Gusarov 2003b</xref>) <bold>78</bold> spermatheca (after <xref ref-type="bibr" rid="B10">Gusarov 2003b</xref>), and <bold>79</bold> based on Canadian specimen. Scale bar for habitus = 1 mm; remaining scale bars = 0.2 mm.</p></caption><graphic xmlns:xlink="http://www.w3.org/1999/xlink" xlink:href="zookeys-524-103-g010.jpg" position="float" orientation="portrait" xlink:type="simple" id="oo_58742.jpg"/></fig><fig id="F11" position="float" orientation="portrait"><label>Figures 80–83.</label><caption><p><tp:taxon-name><tp:taxon-name-part taxon-name-part-type="genus">Atheta</tp:taxon-name-part> (<tp:taxon-name-part taxon-name-part-type="subgenus">Microdota</tp:taxon-name-part>) <tp:taxon-name-part taxon-name-part-type="species">sculptisoma</tp:taxon-name-part></tp:taxon-name> Klimaszewski &amp; Langor: <bold>80</bold> habitus in dorsal view <bold>81</bold> female tergite VIII <bold>82</bold> female sternite VIII <bold>83</bold> spermatheca. Scale bar for habitus = 1 mm; remaining scale bars = 0.2 mm.</p></caption><graphic xmlns:xlink="http://www.w3.org/1999/xlink" xlink:href="zookeys-524-103-g011.jpg" position="float" orientation="portrait" xlink:type="simple" id="oo_58743.jpg"/></fig><fig id="F12" position="float" orientation="portrait"><label>Figures 84–87.</label><caption><p><tp:taxon-name><tp:taxon-name-part taxon-name-part-type="genus">Atheta</tp:taxon-name-part> (<tp:taxon-name-part taxon-name-part-type="subgenus">Microdota</tp:taxon-name-part>) <tp:taxon-name-part taxon-name-part-type="species">macesi</tp:taxon-name-part></tp:taxon-name> Klimaszewski &amp; Webster, sp. n.: <bold>84</bold> habitus in dorsal view <bold>85</bold> male tergite VIII <bold>86</bold> male sternite VIII <bold>87</bold> median lobe of aedeagus in lateral view. Scale bar for habitus = 1 mm; remaining scale bars = 0.2 mm.</p></caption><graphic xmlns:xlink="http://www.w3.org/1999/xlink" xlink:href="zookeys-524-103-g012.jpg" position="float" orientation="portrait" xlink:type="simple" id="oo_58744.jpg"/></fig><p>Some species of <italic><tp:taxon-name><tp:taxon-name-part taxon-name-part-type="genus">Microdota</tp:taxon-name-part></tp:taxon-name></italic>, due to small body size and some superficial external similarity, may be confused in collections with members of the subgenus <italic><tp:taxon-name><tp:taxon-name-part taxon-name-part-type="subgenus">Datomicra</tp:taxon-name-part></tp:taxon-name></italic> Mulsant and Rey, from which they may be distinguished by having a fully exposed pronotal hypomeron in lateral view; the pronotal hypomeron is only partially visible in <italic><tp:taxon-name><tp:taxon-name-part taxon-name-part-type="genus">Datomicra</tp:taxon-name-part></tp:taxon-name></italic>. Many species of <italic><tp:taxon-name><tp:taxon-name-part taxon-name-part-type="genus">Datomicra</tp:taxon-name-part></tp:taxon-name></italic> also have a more densely and coarsely punctate forebody than that of <italic><tp:taxon-name><tp:taxon-name-part taxon-name-part-type="genus">Microdota</tp:taxon-name-part></tp:taxon-name></italic>.</p><p><italic><tp:taxon-name><tp:taxon-name-part taxon-name-part-type="genus">Microdota</tp:taxon-name-part></tp:taxon-name></italic> may be distinguished from <italic><tp:taxon-name><tp:taxon-name-part taxon-name-part-type="genus">Dimetrota</tp:taxon-name-part></tp:taxon-name></italic> by the following combination of characters: body usually parallel-sided, small, on average 2 mm long (<italic><tp:taxon-name><tp:taxon-name-part taxon-name-part-type="genus">Microdota</tp:taxon-name-part></tp:taxon-name></italic> – 1.5–2.8 mm; <italic><tp:taxon-name><tp:taxon-name-part taxon-name-part-type="genus">Dimetrota</tp:taxon-name-part></tp:taxon-name></italic> – 1.8–3.8 mm, with elytra usually distinctly broader than pronotum); glossae Y-shaped (deeply split in <italic><tp:taxon-name><tp:taxon-name-part taxon-name-part-type="genus">Dimetrota</tp:taxon-name-part></tp:taxon-name></italic>); pronotum with sparse to moderately dense and slightly asperate punctation (dense and strongly asperate in <italic><tp:taxon-name><tp:taxon-name-part taxon-name-part-type="genus">Dimetrota</tp:taxon-name-part></tp:taxon-name></italic>); lateral margins of pronotum and elytra, and middle and hind tibiae with moderately pronounced macrosetae (strong bristles in <italic><tp:taxon-name><tp:taxon-name-part taxon-name-part-type="genus">Dimetrota</tp:taxon-name-part></tp:taxon-name></italic>); hypomera fully visible in lateral view (partially to less often fully visible in <italic><tp:taxon-name><tp:taxon-name-part taxon-name-part-type="genus">Dimetrota</tp:taxon-name-part></tp:taxon-name></italic>); and male tergite VIII truncate apically, rarely crenulated, and usually without large lateral teeth (with two large lateral teeth and often distinctive form of margin between them or with pattern of smaller teeth in <italic><tp:taxon-name><tp:taxon-name-part taxon-name-part-type="genus">Dimetrota</tp:taxon-name-part></tp:taxon-name></italic>). Details on diagnostics of <italic><tp:taxon-name><tp:taxon-name-part taxon-name-part-type="genus">Microdota</tp:taxon-name-part></tp:taxon-name></italic> are provided by <xref ref-type="bibr" rid="B5">Brundin (1948)</xref>, and <xref ref-type="bibr" rid="B15">Lee and Ahn (2015)</xref>. Species of Nearctic <italic><tp:taxon-name><tp:taxon-name-part taxon-name-part-type="genus">Dimetrota</tp:taxon-name-part></tp:taxon-name></italic> badly need revision.</p><p><italic><tp:taxon-name><tp:taxon-name-part taxon-name-part-type="genus">Clusiota</tp:taxon-name-part></tp:taxon-name></italic> may be distinguished from <italic><tp:taxon-name><tp:taxon-name-part taxon-name-part-type="genus">Microdota</tp:taxon-name-part></tp:taxon-name></italic> by the following combination of characters: basal antennal article swollen (some species); antennal articles V-X strongly transverse; glossae deeply split medially; pronotum narrower than elytra; elytra flattened, truncate posteriorly and without distinct lateral emargination; abdomen often swollen; spermatheca more or less sinuate with narrowly pear-shaped capsule and small and short apical invagination; and by the median lobe of the aedeagus with large bulbus, strongly ventrally produced tubus bearing elongate subapical part, and with crista apicalis located on elevated part of bulbus.</p></tp:treatment-sec><tp:treatment-sec sec-type="Key to Canadian and Alaskan species of Microdota"><title>Key to Canadian and Alaskan species of <italic><tp:taxon-name><tp:taxon-name-part taxon-name-part-type="genus">Microdota</tp:taxon-name-part></tp:taxon-name></italic></title><table-wrap content-type="key" position="anchor" orientation="portrait"><table id="TID0E2CAE" rules="all"><tbody><tr><td rowspan="1" colspan="1">1</td><td rowspan="1" colspan="1">Elytra at suture about as long as or shorter than pronotum (Figs <xref ref-type="fig" rid="F2">9</xref>, <xref ref-type="fig" rid="F3">17</xref>, <xref ref-type="fig" rid="F4">25</xref>, <xref ref-type="fig" rid="F8">56</xref>, <xref ref-type="fig" rid="F9">61</xref>, <xref ref-type="fig" rid="F10">69</xref>)</td><td rowspan="1" colspan="1"><bold>2</bold></td></tr><tr><td rowspan="1" colspan="1">−</td><td rowspan="1" colspan="1">Elytra at suture longer than pronotum (Figs <xref ref-type="fig" rid="F1">1</xref>, <xref ref-type="fig" rid="F5">33</xref>, <xref ref-type="fig" rid="F6">41</xref>, <xref ref-type="fig" rid="F7">49</xref>, <xref ref-type="fig" rid="F11">80</xref>, <xref ref-type="fig" rid="F12">84</xref>)</td><td rowspan="1" colspan="1"><bold>7</bold></td></tr><tr><td rowspan="1" colspan="1">2</td><td rowspan="1" colspan="1">Body bicoloured, head and abdomen dark brown, and pronotum and elytra or elytra only yellowish brown or orange brown (Figs <xref ref-type="fig" rid="F9">61</xref>, <xref ref-type="fig" rid="F10">69</xref>); genitalia as illustrated (Figs <xref ref-type="fig" rid="F9">64</xref>, <xref ref-type="fig" rid="F9">65</xref>, <xref ref-type="fig" rid="F9">68</xref>, <xref ref-type="fig" rid="F10">72–75</xref>, <xref ref-type="fig" rid="F10">78</xref>, <xref ref-type="fig" rid="F10">79</xref>)</td><td rowspan="1" colspan="1"><bold>3</bold></td></tr><tr><td rowspan="1" colspan="1">−</td><td rowspan="1" colspan="1">Body approximately uniformly brown to black; genitalia differently shaped</td><td rowspan="1" colspan="1"><bold>4</bold></td></tr><tr><td rowspan="1" colspan="1"><!--PageBreak-->3</td><td rowspan="1" colspan="1">Pronotum in most specimens orange and elytra yellowish brown (Fig. <xref ref-type="fig" rid="F10">69</xref>); median lobe of aedeagus and spermatheca as illustrated (Figs <xref ref-type="fig" rid="F10">72–75</xref>, <xref ref-type="fig" rid="F10">78</xref>, <xref ref-type="fig" rid="F10">79</xref>)</td><td rowspan="1" colspan="1"><bold><tp:taxon-name><tp:taxon-name-part taxon-name-part-type="genus">Atheta</tp:taxon-name-part> (<tp:taxon-name-part taxon-name-part-type="subgenus">Microdota</tp:taxon-name-part>) <tp:taxon-name-part taxon-name-part-type="species">pennsylvanica</tp:taxon-name-part></tp:taxon-name> Bernhauer</bold></td></tr><tr><td rowspan="1" colspan="1">−</td><td rowspan="1" colspan="1">Pronotum brown to light brown and entire elytra or only central part of disc yellowish (Fig. <xref ref-type="fig" rid="F9">61</xref>); median lobe of aedeagus and spermatheca as illustrated (Figs <xref ref-type="fig" rid="F9">64</xref>, <xref ref-type="fig" rid="F9">65</xref>, <xref ref-type="fig" rid="F9">68</xref>)</td><td rowspan="1" colspan="1"><bold><tp:taxon-name><tp:taxon-name-part taxon-name-part-type="genus">Atheta</tp:taxon-name-part> (<tp:taxon-name-part taxon-name-part-type="subgenus">Microdota</tp:taxon-name-part>) <tp:taxon-name-part taxon-name-part-type="species">formicaensis</tp:taxon-name-part></tp:taxon-name> Klimaszewski &amp; Webster, sp. n.</bold></td></tr><tr><td rowspan="1" colspan="1">4</td><td rowspan="1" colspan="1">Elytra distinctly broader than maximum width of pronotum (Figs <xref ref-type="fig" rid="F3">17</xref>, <xref ref-type="fig" rid="F8">56</xref>); genitalia as illustrated (Figs <xref ref-type="fig" rid="F3">20</xref>, <xref ref-type="fig" rid="F3">21</xref>, <xref ref-type="fig" rid="F3">24</xref>, <xref ref-type="fig" rid="F8">59</xref>, <xref ref-type="fig" rid="F8">60</xref>)</td><td rowspan="1" colspan="1"><bold>5</bold></td></tr><tr><td rowspan="1" colspan="1">−</td><td rowspan="1" colspan="1">Elytra about as wide as maximum width of pronotum (Figs <xref ref-type="fig" rid="F2">9</xref>, <xref ref-type="fig" rid="F4">25</xref>); genitalia differently shaped (Figs <xref ref-type="fig" rid="F2">12</xref>, <xref ref-type="fig" rid="F2">13</xref>, <xref ref-type="fig" rid="F2">16</xref>, <xref ref-type="fig" rid="F4">28</xref>, <xref ref-type="fig" rid="F4">29</xref>, <xref ref-type="fig" rid="F4">32</xref>)</td><td rowspan="1" colspan="1"><bold>6</bold></td></tr><tr><td rowspan="1" colspan="1">5</td><td rowspan="1" colspan="1">Pubescence on forebody sparse, on elytra directed straight posteriad (Fig. <xref ref-type="fig" rid="F8">56</xref>); spermatheca as illustrated (Figs <xref ref-type="fig" rid="F8">59</xref>, <xref ref-type="fig" rid="F8">60</xref>); male unknown</td><td rowspan="1" colspan="1"><bold><tp:taxon-name><tp:taxon-name-part taxon-name-part-type="genus">Atheta</tp:taxon-name-part> (<tp:taxon-name-part taxon-name-part-type="subgenus">Microdota</tp:taxon-name-part>) <tp:taxon-name-part taxon-name-part-type="species">festinans</tp:taxon-name-part></tp:taxon-name> (Erichson)</bold></td></tr><tr><td rowspan="1" colspan="1">−</td><td rowspan="1" colspan="1">Pubescence on forebody dense, on elytra directed obliquely posteriad (Fig. <xref ref-type="fig" rid="F3">17</xref>); genitalia as illustrated (Figs <xref ref-type="fig" rid="F3">20</xref>, <xref ref-type="fig" rid="F3">21</xref>, <xref ref-type="fig" rid="F3">24</xref>)</td><td rowspan="1" colspan="1"><bold><tp:taxon-name><tp:taxon-name-part taxon-name-part-type="genus">Atheta</tp:taxon-name-part> (<tp:taxon-name-part taxon-name-part-type="subgenus">Microdota</tp:taxon-name-part>) <tp:taxon-name-part taxon-name-part-type="species">curtipenis</tp:taxon-name-part></tp:taxon-name> Klimaszewski &amp; Webster, sp. n.</bold></td></tr><tr><td rowspan="1" colspan="1">6</td><td rowspan="1" colspan="1">Pronotum as broad as head (Fig. <xref ref-type="fig" rid="F4">25</xref>); abdomen subparallel (Fig. <xref ref-type="fig" rid="F4">25</xref>); antennal articles VI−X moderately transverse (Fig. <xref ref-type="fig" rid="F4">25</xref>); genitalia as illustrated (Figs <xref ref-type="fig" rid="F4">28</xref>, <xref ref-type="fig" rid="F4">29</xref>, <xref ref-type="fig" rid="F4">32</xref>)</td><td rowspan="1" colspan="1"><bold><tp:taxon-name><tp:taxon-name-part taxon-name-part-type="genus">Atheta</tp:taxon-name-part> (<tp:taxon-name-part taxon-name-part-type="subgenus">Microdota</tp:taxon-name-part>) <tp:taxon-name-part taxon-name-part-type="species">microelytrata</tp:taxon-name-part></tp:taxon-name> Klimaszewski &amp; Godin</bold></td></tr><tr><td rowspan="1" colspan="1">−</td><td rowspan="1" colspan="1">Pronotum broader than head (Fig. <xref ref-type="fig" rid="F2">9</xref>); abdomen swollen apically (Fig. <xref ref-type="fig" rid="F2">9</xref>); antennal articles VI−X strongly transverse (Fig. <xref ref-type="fig" rid="F2">9</xref>); genitalia as illustrated (Figs <xref ref-type="fig" rid="F2">12</xref>, <xref ref-type="fig" rid="F2">13</xref>, <xref ref-type="fig" rid="F2">16</xref>)</td><td rowspan="1" colspan="1"><bold><tp:taxon-name><tp:taxon-name-part taxon-name-part-type="genus">Atheta</tp:taxon-name-part> (<tp:taxon-name-part taxon-name-part-type="subgenus">Microdota</tp:taxon-name-part>) <tp:taxon-name-part taxon-name-part-type="species">pseudosubtilis</tp:taxon-name-part></tp:taxon-name> Klimaszewski &amp; Langor</bold></td></tr><tr><td rowspan="1" colspan="1">7</td><td rowspan="1" colspan="1">Elytra almost twice as long as pronotum; median lobe of aedeagus with enlarged oval bulbus and narrow tubus that is ventrally produced at apex; spermatheca S-shaped</td><td rowspan="1" colspan="1"><bold><tp:taxon-name><tp:taxon-name-part taxon-name-part-type="genus">Atheta</tp:taxon-name-part> (<tp:taxon-name-part taxon-name-part-type="subgenus">Microdota</tp:taxon-name-part>) <tp:taxon-name-part taxon-name-part-type="species">pratensis</tp:taxon-name-part></tp:taxon-name> (Mäklin)</bold></td></tr><tr><td rowspan="1" colspan="1">−</td><td rowspan="1" colspan="1">Elytra 1.2−1.3 times longer than pronotum (Figs <xref ref-type="fig" rid="F1">1</xref>, <xref ref-type="fig" rid="F5">33</xref>, <xref ref-type="fig" rid="F6">41</xref>, <xref ref-type="fig" rid="F7">49</xref>, <xref ref-type="fig" rid="F11">80</xref>, <xref ref-type="fig" rid="F12">84</xref>); genitalia differently shaped</td><td rowspan="1" colspan="1"><bold>8</bold></td></tr><tr><td rowspan="1" colspan="1">8</td><td rowspan="1" colspan="1">Pronotum dark brown to black and elytra light brown to yellowish-brown (Fig. <xref ref-type="fig" rid="F7">49</xref>); antennae with articles VII−X strongly transverse, at least twice as wide as long (Fig. <xref ref-type="fig" rid="F7">49</xref>); pubescence of forebody not soft in appearance; genitalia as illustrated (Figs <xref ref-type="fig" rid="F7">51</xref>, <xref ref-type="fig" rid="F7">52</xref>, <xref ref-type="fig" rid="F7">55</xref>) [males absent in North America]</td><td rowspan="1" colspan="1"><bold><tp:taxon-name><tp:taxon-name-part taxon-name-part-type="genus">Atheta</tp:taxon-name-part> (<tp:taxon-name-part taxon-name-part-type="subgenus">Microdota</tp:taxon-name-part>) <tp:taxon-name-part taxon-name-part-type="species">amicula</tp:taxon-name-part></tp:taxon-name> (Stephens)</bold></td></tr><tr><td rowspan="1" colspan="1">−</td><td rowspan="1" colspan="1">Pronotum and elytra about the same colour, dark brown with elytra in some specimens only slightly paler (Figs <xref ref-type="fig" rid="F1">1</xref>, <xref ref-type="fig" rid="F5">33</xref>, <xref ref-type="fig" rid="F6">41</xref>, <xref ref-type="fig" rid="F11">80</xref>, <xref ref-type="fig" rid="F12">84</xref>) [group of species difficult to distinguish externally]</td><td rowspan="1" colspan="1"><bold>9</bold></td></tr><tr><td rowspan="1" colspan="1">9</td><td rowspan="1" colspan="1">Elytra 1.2 times broader than pronotum, shoulders moderately angular (Fig. <xref ref-type="fig" rid="F11">80</xref>); spermatheca with broad, sac-shaped capsule without apparent invagination, stem straight, narrow, half looped posteriorly and slightly twisted at apex (Fig. <xref ref-type="fig" rid="F11">83</xref>); male unknown</td><td rowspan="1" colspan="1"><bold><tp:taxon-name><tp:taxon-name-part taxon-name-part-type="genus">Atheta</tp:taxon-name-part> (<tp:taxon-name-part taxon-name-part-type="subgenus">Microdota</tp:taxon-name-part>) <tp:taxon-name-part taxon-name-part-type="species">sculptisoma</tp:taxon-name-part></tp:taxon-name> Klimaszewski &amp; Langor</bold></td></tr><tr><td rowspan="1" colspan="1"><!--PageBreak-->−</td><td rowspan="1" colspan="1">Elytra at least 1.3 times broader than pronotum, shoulders strongly angular (Figs <xref ref-type="fig" rid="F1">1</xref>, <xref ref-type="fig" rid="F5">33</xref>, <xref ref-type="fig" rid="F6">41</xref>, <xref ref-type="fig" rid="F12">84</xref>); spermatheca of a different shape</td><td rowspan="1" colspan="1"><bold>10</bold></td></tr><tr><td rowspan="1" colspan="1">10</td><td rowspan="1" colspan="1">Pronotal punctation coarse and sparse (Fig. <xref ref-type="fig" rid="F6">41</xref>); spermatheca with club-shaped capsule bearing deep apical invagination, stem sinuate and twisted apically (Fig. <xref ref-type="fig" rid="F6">48</xref>); median lobe of aedeagus in lateral view with approximately oval bulbus dorsally (Fig. <xref ref-type="fig" rid="F6">45</xref>), and sinuate and narrowly elongate tubus laterally (Fig. <xref ref-type="fig" rid="F6">44</xref>)</td><td rowspan="1" colspan="1"><bold><tp:taxon-name><tp:taxon-name-part taxon-name-part-type="genus">Atheta</tp:taxon-name-part> (<tp:taxon-name-part taxon-name-part-type="subgenus">Microdota</tp:taxon-name-part>) <tp:taxon-name-part taxon-name-part-type="species">riparia</tp:taxon-name-part></tp:taxon-name> Klimaszewski &amp; Godin</bold></td></tr><tr><td rowspan="1" colspan="1">−</td><td rowspan="1" colspan="1">Pronotal punctation fine and dense (Figs <xref ref-type="fig" rid="F1">1</xref>, <xref ref-type="fig" rid="F5">33</xref>, <xref ref-type="fig" rid="F12">84</xref>); genitalia of a different shape</td><td rowspan="1" colspan="1"><bold>11</bold></td></tr><tr><td rowspan="1" colspan="1">11</td><td rowspan="1" colspan="1">Body dark brown, almost black, strongly glossy, with dense, meshed and strongly pronounced microsculpture, punctation and pubescence sparse (Fig. <xref ref-type="fig" rid="F12">84</xref>); male tergite VIII truncate apically, with two small lateral teeth and minute crenulation on apical margin of disc (Fig. <xref ref-type="fig" rid="F12">85</xref>); median lobe of aedeagus as illustrated (Fig. <xref ref-type="fig" rid="F12">87</xref>); female unknown</td><td rowspan="1" colspan="1"><bold><tp:taxon-name><tp:taxon-name-part taxon-name-part-type="genus">Atheta</tp:taxon-name-part> (<tp:taxon-name-part taxon-name-part-type="subgenus">Microdota</tp:taxon-name-part>) <tp:taxon-name-part taxon-name-part-type="species">macesi</tp:taxon-name-part></tp:taxon-name> Klimaszewski &amp; Webster, sp. n.</bold></td></tr><tr><td rowspan="1" colspan="1">−</td><td rowspan="1" colspan="1">Body dark brown, moderately glossy, meshed microsculpture present but not strongly pronounced, punctation and pubescence dense (Figs <xref ref-type="fig" rid="F1">1</xref>, <xref ref-type="fig" rid="F5">33</xref>): male tergite VIII and genitalia differently shaped</td><td rowspan="1" colspan="1"><bold>12</bold></td></tr><tr><td rowspan="1" colspan="1">12</td><td rowspan="1" colspan="1">Pubescence on elytra forming wavy pattern (Fig. <xref ref-type="fig" rid="F5">33</xref>); median lobe of aedeagus with sinuate venter of tubus in lateral view (Fig. <xref ref-type="fig" rid="F5">36</xref>), and internal sac with two apical lobes in dorsal view (Fig. <xref ref-type="fig" rid="F5">37</xref>); spermatheca with tubular capsule, deep and narrow invagination and S-shaped stem (Fig. <xref ref-type="fig" rid="F5">40</xref>)</td><td rowspan="1" colspan="1"><bold><tp:taxon-name><tp:taxon-name-part taxon-name-part-type="genus">Atheta</tp:taxon-name-part> (<tp:taxon-name-part taxon-name-part-type="subgenus">Microdota</tp:taxon-name-part>) <tp:taxon-name-part taxon-name-part-type="species">platonoffi</tp:taxon-name-part></tp:taxon-name> Brundin</bold></td></tr><tr><td rowspan="1" colspan="1">−</td><td rowspan="1" colspan="1">Pubescence on elytra directed obliquely posteriad from midline of disc (Fig. <xref ref-type="fig" rid="F1">1</xref>); median lobe of aedeagus with large bulbus and moderately long tubus, its ventral margin arcuate and narrowly elongate apically (Fig. <xref ref-type="fig" rid="F1">4</xref>); spermatheca with long, sac-shaped, tubular capsule bearing shallow but broad apical invagination, stem broad and club-shaped (Fig. <xref ref-type="fig" rid="F1">8</xref>) [adventive in Canada]</td><td rowspan="1" colspan="1"><bold><tp:taxon-name><tp:taxon-name-part taxon-name-part-type="genus">Atheta</tp:taxon-name-part> (<tp:taxon-name-part taxon-name-part-type="subgenus">Microdota</tp:taxon-name-part>) <tp:taxon-name-part taxon-name-part-type="species">subtilis</tp:taxon-name-part></tp:taxon-name> (Scriba)</bold></td></tr></tbody></table></table-wrap></tp:treatment-sec><ref-list><ref id="B15"><mixed-citation xmlns:xlink="http://www.w3.org/1999/xlink" xlink:type="simple"><person-group><name name-style="western"><surname>Lee</surname><given-names>S-G</given-names></name><name name-style="western"><surname>Ahn</surname><given-names>K-J</given-names></name></person-group> (<year>2015</year>) <article-title>A taxonomic review of Korean species of the <tp:taxon-name><tp:taxon-name-part taxon-name-part-type="genus">Atheta</tp:taxon-name-part> <tp:taxon-name-part taxon-name-part-type="authority">Thomson</tp:taxon-name-part> <tp:taxon-name-part taxon-name-part-type="infraspecific-rank">subgenus</tp:taxon-name-part> <tp:taxon-name-part taxon-name-part-type="subgenus">Microdota</tp:taxon-name-part></tp:taxon-name> Mulsant and Rey, with descriptions of two new species (<tp:taxon-name><tp:taxon-name-part taxon-name-part-type="order">Coleoptera</tp:taxon-name-part></tp:taxon-name>, <tp:taxon-name><tp:taxon-name-part taxon-name-part-type="family">Staphylinidae</tp:taxon-name-part></tp:taxon-name>, <tp:taxon-name><tp:taxon-name-part taxon-name-part-type="subfamily">Aleocharinae</tp:taxon-name-part></tp:taxon-name>).</article-title> <source>ZooKeys</source> <volume>502</volume>: <fpage>61</fpage>−<lpage>97</lpage>. doi: <ext-link xlink:type="simple" ext-link-type="doi" xlink:href="10.3897/zookeys.502.9420">10.3897/zookeys.502.9420</ext-link> </mixed-citation></ref><ref id="B5"><mixed-citation xmlns:xlink="http://www.w3.org/1999/xlink" xlink:type="simple"><person-group><name name-style="western"><surname>Brundin</surname><given-names>L</given-names></name></person-group> (<year>1948</year>) <article-title><italic><tp:taxon-name><tp:taxon-name-part taxon-name-part-type="genus">Microdota</tp:taxon-name-part></tp:taxon-name></italic>-Studien. (Col. <tp:taxon-name><tp:taxon-name-part taxon-name-part-type="family">Staphylinidae</tp:taxon-name-part></tp:taxon-name>).</article-title> <source>Entomologisk Tidskrift</source> <volume>69</volume>: <fpage>8</fpage>−<lpage>66</lpage>, pls. I-XIII. </mixed-citation></ref><ref id="B10"><mixed-citation xmlns:xlink="http://www.w3.org/1999/xlink" xlink:type="simple"><person-group><name name-style="western"><surname>Gusarov</surname><given-names>VI</given-names></name></person-group> (<year>2003b</year>) <article-title>Revision of some types of North American aleocharines (<tp:taxon-name><tp:taxon-name-part taxon-name-part-type="order">Coleoptera</tp:taxon-name-part></tp:taxon-name>: <tp:taxon-name><tp:taxon-name-part taxon-name-part-type="family">Staphylinidae</tp:taxon-name-part></tp:taxon-name>: <tp:taxon-name><tp:taxon-name-part taxon-name-part-type="subfamily">Aleocharinae</tp:taxon-name-part></tp:taxon-name>), with synonymic notes.</article-title> <source>Zootaxa</source> <volume>353</volume>: <fpage>1</fpage>−<lpage>134</lpage>. </mixed-citation></ref></ref-list></tp:taxon-treatment>
