# Supplementary material for: A review of Canadian and Alaskan species of the genera Clusiota Casey and Atheta Thomson, subgenus Microdota Mulsant & Rey (Coleoptera, Staphylinidae, Aleocharinae)
Source: Zookeys. 2015 Sep 30;(524):103–36. doi: 10.3897/zookeys.524.6105 (PMC4602293; doi:10.3897/zookeys.524.6105)
Supplement: XML Treatment for Atheta (Microdota) microelytrata [file zookeys.524.6105-treatment5.xml]

<!DOCTYPE tp:taxon-treatment
  PUBLIC "-//TaxonX//DTD Taxonomic Treatment Publishing DTD v0 20100105//EN" "tax-treatment-NSO.dtd">
<tp:taxon-treatment xmlns:tp="http://www.plazi.org/taxpub"><tp:treatment-meta><kwd-group><label>Taxon classification</label><kwd><named-content content-type="kingdom">Animalia</named-content></kwd><kwd><named-content content-type="order">Coleoptera</named-content></kwd><kwd><named-content content-type="family">Staphylinidae</named-content></kwd></kwd-group><mixed-citation publication-type="journal"><person-group><name><surname>Klimaszewski</surname><given-names>Jan</given-names></name><name><surname>Webster</surname><given-names>Reginald P.</given-names></name><name><surname>Sikes</surname><given-names>Derek</given-names></name><name><surname>Bourdon</surname><given-names>Caroline</given-names></name><name><surname>Labrecque</surname><given-names>Myriam</given-names></name></person-group><article-title>A review of Canadian and Alaskan species of the genera <italic><tp:taxon-name><tp:taxon-name-part taxon-name-part-type="genus">Clusiota</tp:taxon-name-part></tp:taxon-name></italic> Casey and <tp:taxon-name><tp:taxon-name-part taxon-name-part-type="genus">Atheta</tp:taxon-name-part> <tp:taxon-name-part taxon-name-part-type="authority">Thomson</tp:taxon-name-part>, <tp:taxon-name-part taxon-name-part-type="infraspecific-rank">subgenus</tp:taxon-name-part> <tp:taxon-name-part taxon-name-part-type="subgenus">Microdota</tp:taxon-name-part></tp:taxon-name> Mulsant &amp; Rey (<tp:taxon-name><tp:taxon-name-part taxon-name-part-type="order">Coleoptera</tp:taxon-name-part></tp:taxon-name>, <tp:taxon-name><tp:taxon-name-part taxon-name-part-type="family">Staphylinidae</tp:taxon-name-part></tp:taxon-name>, <tp:taxon-name><tp:taxon-name-part taxon-name-part-type="subfamily">Aleocharinae</tp:taxon-name-part></tp:taxon-name>)</article-title><source>Zookeys</source><day>30</day><month>9</month><year>2015</year><volume>2015</volume><issue>524</issue><fpage>103</fpage><lpage>136</lpage><pub-id pub-id-type="doi">10.3897/zookeys.524.6105</pub-id></mixed-citation></tp:treatment-meta><tp:nomenclature><tp:taxon-name>
                                <tp:taxon-name-part taxon-name-part-type="genus">Atheta</tp:taxon-name-part>
                                (<tp:taxon-name-part taxon-name-part-type="subgenus">Microdota</tp:taxon-name-part>)
                                <tp:taxon-name-part taxon-name-part-type="species">microelytrata</tp:taxon-name-part>
                            </tp:taxon-name><tp:taxon-authority>Klimaszewski &amp; Godin</tp:taxon-authority><xref ref-type="fig" rid="F4">Figs 25–32</xref><!--PageBreak--><!--PageBreak--><tp:nomenclature-citation-list><tp:nomenclature-citation><tp:taxon-name>
                                <tp:taxon-name-part taxon-name-part-type="genus">Atheta</tp:taxon-name-part>
                                (<tp:taxon-name-part taxon-name-part-type="subgenus">Microdota</tp:taxon-name-part>)
                                <tp:taxon-name-part taxon-name-part-type="species">microelytrata</tp:taxon-name-part>
                            </tp:taxon-name><comment>(For diagnosis, see <xref ref-type="bibr" rid="B13">Klimaszewski et al. 2012</xref>)</comment></tp:nomenclature-citation></tp:nomenclature-citation-list></tp:nomenclature><tp:treatment-sec sec-type="Distribution"><title>Distribution.</title><p>Recorded only from <abbrev xmlns:xlink="http://www.w3.org/1999/xlink" xlink:title="Yukon Territory" xlink:type="simple">YT</abbrev> (<xref ref-type="bibr" rid="B13">Klimaszewski et al. 2012</xref>).</p></tp:treatment-sec><tp:treatment-sec><!--Section generated to contain objects referenced in tp:taxon-treatment.--><fig id="F4" position="float" orientation="portrait"><label>Figures 25–32.</label><caption><p><tp:taxon-name><tp:taxon-name-part taxon-name-part-type="genus">Atheta</tp:taxon-name-part> (<tp:taxon-name-part taxon-name-part-type="subgenus">Microdota</tp:taxon-name-part>) <tp:taxon-name-part taxon-name-part-type="species">microelytrata</tp:taxon-name-part></tp:taxon-name> Klimaszewski &amp; Godin: <bold>25</bold> habitus in dorsal view <bold>26</bold> male tergite VIII <bold>27</bold> male sternite VIII <bold>28</bold> median lobe of aedeagus in lateral view <bold>29</bold> median lobe of aedeagus in dorsal view <bold>30</bold> female tergite VIII <bold>31</bold> female sternite VIII <bold>32a, b</bold> spermatheca. Scale bar for habitus = 1 mm; remaining scale bars = 0.2 mm.</p></caption><graphic xmlns:xlink="http://www.w3.org/1999/xlink" xlink:href="zookeys-524-103-g004.jpg" position="float" orientation="portrait" xlink:type="simple" id="oo_58736.jpg"/></fig></tp:treatment-sec><ref-list><ref id="B13"><mixed-citation xmlns:xlink="http://www.w3.org/1999/xlink" xlink:type="simple"><person-group><name name-style="western"><surname>Klimaszewski</surname><given-names>J</given-names></name><name name-style="western"><surname>Godin</surname><given-names>B</given-names></name><name name-style="western"><surname>Bourdon</surname><given-names>C</given-names></name></person-group> (<year>2012</year>) <article-title>Further contributions to the aleocharine fauna of the Yukon Territory, Canada (<tp:taxon-name><tp:taxon-name-part taxon-name-part-type="order">Coleoptera</tp:taxon-name-part></tp:taxon-name>, <tp:taxon-name><tp:taxon-name-part taxon-name-part-type="family">Staphylinidae</tp:taxon-name-part></tp:taxon-name>).</article-title> <source>ZooKeys</source> <volume>186</volume>: <fpage>207</fpage>−<lpage>237</lpage>. doi: <ext-link xlink:type="simple" ext-link-type="doi" xlink:href="10.3897/zookeys.186.2674">10.3897/zookeys.186.2674</ext-link> </mixed-citation></ref></ref-list></tp:taxon-treatment>
