# Supplementary material for: A review of Canadian and Alaskan species of the genera Clusiota Casey and Atheta Thomson, subgenus Microdota Mulsant & Rey (Coleoptera, Staphylinidae, Aleocharinae)
Source: Zookeys. 2015 Sep 30;(524):103–36. doi: 10.3897/zookeys.524.6105 (PMC4602293; doi:10.3897/zookeys.524.6105)
Supplement: XML Treatment for Atheta (Microdota) amicula [file zookeys.524.6105-treatment9.xml]

<!DOCTYPE tp:taxon-treatment
  PUBLIC "-//TaxonX//DTD Taxonomic Treatment Publishing DTD v0 20100105//EN" "tax-treatment-NSO.dtd">
<tp:taxon-treatment xmlns:tp="http://www.plazi.org/taxpub"><tp:treatment-meta><kwd-group><label>Taxon classification</label><kwd><named-content content-type="kingdom">Animalia</named-content></kwd><kwd><named-content content-type="order">Coleoptera</named-content></kwd><kwd><named-content content-type="family">Staphylinidae</named-content></kwd></kwd-group><mixed-citation publication-type="journal"><person-group><name><surname>Klimaszewski</surname><given-names>Jan</given-names></name><name><surname>Webster</surname><given-names>Reginald P.</given-names></name><name><surname>Sikes</surname><given-names>Derek</given-names></name><name><surname>Bourdon</surname><given-names>Caroline</given-names></name><name><surname>Labrecque</surname><given-names>Myriam</given-names></name></person-group><article-title>A review of Canadian and Alaskan species of the genera <italic><tp:taxon-name><tp:taxon-name-part taxon-name-part-type="genus">Clusiota</tp:taxon-name-part></tp:taxon-name></italic> Casey and <tp:taxon-name><tp:taxon-name-part taxon-name-part-type="genus">Atheta</tp:taxon-name-part> <tp:taxon-name-part taxon-name-part-type="authority">Thomson</tp:taxon-name-part>, <tp:taxon-name-part taxon-name-part-type="infraspecific-rank">subgenus</tp:taxon-name-part> <tp:taxon-name-part taxon-name-part-type="subgenus">Microdota</tp:taxon-name-part></tp:taxon-name> Mulsant &amp; Rey (<tp:taxon-name><tp:taxon-name-part taxon-name-part-type="order">Coleoptera</tp:taxon-name-part></tp:taxon-name>, <tp:taxon-name><tp:taxon-name-part taxon-name-part-type="family">Staphylinidae</tp:taxon-name-part></tp:taxon-name>, <tp:taxon-name><tp:taxon-name-part taxon-name-part-type="subfamily">Aleocharinae</tp:taxon-name-part></tp:taxon-name>)</article-title><source>Zookeys</source><day>30</day><month>9</month><year>2015</year><volume>2015</volume><issue>524</issue><fpage>103</fpage><lpage>136</lpage><pub-id pub-id-type="doi">10.3897/zookeys.524.6105</pub-id></mixed-citation></tp:treatment-meta><tp:nomenclature><tp:taxon-name>
                                <tp:taxon-name-part taxon-name-part-type="genus">Atheta</tp:taxon-name-part>
                                (<tp:taxon-name-part taxon-name-part-type="subgenus">Microdota</tp:taxon-name-part>)
                                <tp:taxon-name-part taxon-name-part-type="species">amicula</tp:taxon-name-part>
                            </tp:taxon-name><tp:taxon-authority>(Stephens)</tp:taxon-authority><xref ref-type="fig" rid="F7">Figs 49–55</xref><!--PageBreak--><!--PageBreak--><!--PageBreak--><tp:nomenclature-citation-list><tp:nomenclature-citation><tp:taxon-name>
                                <tp:taxon-name-part taxon-name-part-type="genus">Atheta</tp:taxon-name-part>
                                (<tp:taxon-name-part taxon-name-part-type="subgenus">Microdota</tp:taxon-name-part>)
                                <tp:taxon-name-part taxon-name-part-type="species">amicula</tp:taxon-name-part>
                            </tp:taxon-name><comment>(For diagnosis, see <xref ref-type="bibr" rid="B12">Klimaszewski et al. 2011</xref>, <xref ref-type="bibr" rid="B15">Lee and Ahn 2015</xref>)</comment></tp:nomenclature-citation><tp:nomenclature-citation><tp:taxon-name><tp:taxon-name-part taxon-name-part-type="genus">Aleochara</tp:taxon-name-part> <tp:taxon-name-part taxon-name-part-type="species">amicula</tp:taxon-name-part></tp:taxon-name><comment> Stephens, 1832: 132. As <tp:taxon-name><tp:taxon-name-part taxon-name-part-type="genus">Atheta</tp:taxon-name-part> (<tp:taxon-name-part taxon-name-part-type="subgenus">Microdota</tp:taxon-name-part>)</tp:taxon-name>: <xref ref-type="bibr" rid="B5">Brundin 1948</xref>, <xref ref-type="bibr" rid="B19">Palm 1970</xref>, <xref ref-type="bibr" rid="B2">Benick and Lohse 1974</xref>, <xref ref-type="bibr" rid="B22">Smetana 2004</xref>, <xref ref-type="bibr" rid="B15">Lee and Ahn 2015</xref>.</comment></tp:nomenclature-citation></tp:nomenclature-citation-list></tp:nomenclature><tp:treatment-sec sec-type="Distribution"><title>Distribution.</title><p><tp:taxon-name><tp:taxon-name-part taxon-name-part-type="genus">Atheta</tp:taxon-name-part> (<tp:taxon-name-part taxon-name-part-type="subgenus">Microdota</tp:taxon-name-part>) <tp:taxon-name-part taxon-name-part-type="species">amicula</tp:taxon-name-part></tp:taxon-name> is a Palaearctic species adventive in North America. It was reported in Canada based only on female specimens from <abbrev xmlns:xlink="http://www.w3.org/1999/xlink" xlink:title="Newfoundland (island)" xlink:type="simple">NF</abbrev> and <abbrev xmlns:xlink="http://www.w3.org/1999/xlink" xlink:title="Nova Scotia" xlink:type="simple">NS</abbrev> (<xref ref-type="bibr" rid="B16">Majka and Klimaszewski 2008</xref>, <xref ref-type="bibr" rid="B12">Klimaszewski et al. 2011</xref>). In USA, it was recorded from WA (<xref ref-type="bibr" rid="B18">Moore and Legner 1975</xref>). For Palaearctic distribution and synonymy of this species, see <xref ref-type="bibr" rid="B15">Lee and Ahn (2015)</xref>.</p><!--PageBreak--></tp:treatment-sec><tp:treatment-sec><!--Section generated to contain objects referenced in tp:taxon-treatment.--><fig id="F7" position="float" orientation="portrait"><label>Figures 49–55.</label><caption><p><tp:taxon-name><tp:taxon-name-part taxon-name-part-type="genus">Atheta</tp:taxon-name-part> (<tp:taxon-name-part taxon-name-part-type="subgenus">Microdota</tp:taxon-name-part>) <tp:taxon-name-part taxon-name-part-type="species">amicula</tp:taxon-name-part></tp:taxon-name> (Stephens): <bold>49</bold> habitus in dorsal view <bold>50</bold> male tergite VIII (based on European specimen) <bold>51</bold> median lobe of aedeagus in lateral view (after <xref ref-type="bibr" rid="B5">Brundin 1948</xref>) <bold>52</bold> median lobe of aedeagus in dorsal view (after <xref ref-type="bibr" rid="B5">Brundin 1948</xref>) <bold>53</bold> female tergite VIII <bold>54</bold> female sternite VIII <bold>55</bold> spermatheca. Scale bar for habitus = 1 mm; remaining scale bars = 0.2 mm.</p></caption><graphic xmlns:xlink="http://www.w3.org/1999/xlink" xlink:href="zookeys-524-103-g007.jpg" position="float" orientation="portrait" xlink:type="simple" id="oo_58739.jpg"/></fig></tp:treatment-sec><ref-list><ref id="B5"><mixed-citation xmlns:xlink="http://www.w3.org/1999/xlink" xlink:type="simple"><person-group><name name-style="western"><surname>Brundin</surname><given-names>L</given-names></name></person-group> (<year>1948</year>) <article-title><italic><tp:taxon-name><tp:taxon-name-part taxon-name-part-type="genus">Microdota</tp:taxon-name-part></tp:taxon-name></italic>-Studien. (Col. <tp:taxon-name><tp:taxon-name-part taxon-name-part-type="family">Staphylinidae</tp:taxon-name-part></tp:taxon-name>).</article-title> <source>Entomologisk Tidskrift</source> <volume>69</volume>: <fpage>8</fpage>−<lpage>66</lpage>, pls. I-XIII. </mixed-citation></ref><ref id="B12"><mixed-citation xmlns:xlink="http://www.w3.org/1999/xlink" xlink:type="simple"><person-group><name name-style="western"><surname>Klimaszewski</surname><given-names>J</given-names></name><name name-style="western"><surname>Langor</surname><given-names>D</given-names></name><name name-style="western"><surname>Pelletier</surname><given-names>G</given-names></name><name name-style="western"><surname>Bourdon</surname><given-names>C</given-names></name><name name-style="western"><surname>Perdereau</surname><given-names>L</given-names></name></person-group> (<year>2011</year>) <source>Aleocharine beetles (<tp:taxon-name><tp:taxon-name-part taxon-name-part-type="order">Coleoptera</tp:taxon-name-part></tp:taxon-name>, <tp:taxon-name><tp:taxon-name-part taxon-name-part-type="family">Staphylinidae</tp:taxon-name-part></tp:taxon-name>) of the province of Newfoundland and Labrador, Canada.</source> <publisher-name>Pensoft Publishers</publisher-name>, <publisher-loc>Sofia-Moscow</publisher-loc>, <size units="page">313 pp</size>. </mixed-citation></ref><ref id="B15"><mixed-citation xmlns:xlink="http://www.w3.org/1999/xlink" xlink:type="simple"><person-group><name name-style="western"><surname>Lee</surname><given-names>S-G</given-names></name><name name-style="western"><surname>Ahn</surname><given-names>K-J</given-names></name></person-group> (<year>2015</year>) <article-title>A taxonomic review of Korean species of the <tp:taxon-name><tp:taxon-name-part taxon-name-part-type="genus">Atheta</tp:taxon-name-part> <tp:taxon-name-part taxon-name-part-type="authority">Thomson</tp:taxon-name-part> <tp:taxon-name-part taxon-name-part-type="infraspecific-rank">subgenus</tp:taxon-name-part> <tp:taxon-name-part taxon-name-part-type="subgenus">Microdota</tp:taxon-name-part></tp:taxon-name> Mulsant and Rey, with descriptions of two new species (<tp:taxon-name><tp:taxon-name-part taxon-name-part-type="order">Coleoptera</tp:taxon-name-part></tp:taxon-name>, <tp:taxon-name><tp:taxon-name-part taxon-name-part-type="family">Staphylinidae</tp:taxon-name-part></tp:taxon-name>, <tp:taxon-name><tp:taxon-name-part taxon-name-part-type="subfamily">Aleocharinae</tp:taxon-name-part></tp:taxon-name>).</article-title> <source>ZooKeys</source> <volume>502</volume>: <fpage>61</fpage>−<lpage>97</lpage>. doi: <ext-link xlink:type="simple" ext-link-type="doi" xlink:href="10.3897/zookeys.502.9420">10.3897/zookeys.502.9420</ext-link> </mixed-citation></ref><ref id="B19"><mixed-citation xmlns:xlink="http://www.w3.org/1999/xlink" xlink:type="simple"><person-group><name name-style="western"><surname>Palm</surname><given-names>T</given-names></name></person-group> (<year>1970</year>) <article-title>Skalbaggar. <tp:taxon-name><tp:taxon-name-part taxon-name-part-type="order">Coleoptera</tp:taxon-name-part></tp:taxon-name>, Kortvingar: Fam. <tp:taxon-name><tp:taxon-name-part taxon-name-part-type="family">Staphylinidae</tp:taxon-name-part></tp:taxon-name>, Underfam. <tp:taxon-name><tp:taxon-name-part taxon-name-part-type="subfamily">Aleocharinae</tp:taxon-name-part></tp:taxon-name> (Atheta). 6.</article-title> <source>Svensk Insektfauna</source> <volume>52</volume>: <lpage>296</lpage>. </mixed-citation></ref><ref id="B2"><mixed-citation xmlns:xlink="http://www.w3.org/1999/xlink" xlink:type="simple"><person-group><name name-style="western"><surname>Benick</surname><given-names>G</given-names></name><name name-style="western"><surname>Lohse</surname><given-names>GA</given-names></name></person-group> (<year>1974</year>) <chapter-title>Tribus 14 (<tp:taxon-name><tp:taxon-name-part taxon-name-part-type="tribe">Callicerini</tp:taxon-name-part></tp:taxon-name>).</chapter-title> In: <person-group><name name-style="western"><surname>Freude</surname><given-names>H</given-names></name><name name-style="western"><surname>Harde</surname><given-names>KW</given-names></name><name name-style="western"><surname>Lohse</surname><given-names>A</given-names></name></person-group> (<role>Eds</role>) <source>Die Käfer Mitteleuropas. Band 5: <tp:taxon-name><tp:taxon-name-part taxon-name-part-type="family">Staphylinidae</tp:taxon-name-part></tp:taxon-name> II (<tp:taxon-name><tp:taxon-name-part taxon-name-part-type="subfamily">Hypocyphtinae</tp:taxon-name-part></tp:taxon-name> und <tp:taxon-name><tp:taxon-name-part taxon-name-part-type="subfamily">Aleocharinae</tp:taxon-name-part></tp:taxon-name>) <tp:taxon-name><tp:taxon-name-part taxon-name-part-type="family">Pselaphidae</tp:taxon-name-part></tp:taxon-name>.</source> <publisher-name>Goecke and Evers</publisher-name>, <publisher-loc>Krefeld</publisher-loc>, <size units="page">381 pp</size>. </mixed-citation></ref><ref id="B22"><mixed-citation xmlns:xlink="http://www.w3.org/1999/xlink" xlink:type="simple"><person-group><name name-style="western"><surname>Smetana</surname><given-names>A</given-names></name></person-group> (<year>2004</year>) <chapter-title>Subfamily <tp:taxon-name><tp:taxon-name-part taxon-name-part-type="subfamily">Aleocharinae</tp:taxon-name-part></tp:taxon-name> Fleming, 1921.</chapter-title> In: <person-group><name name-style="western"><surname>Löbl</surname><given-names>I</given-names></name><name name-style="western"><surname>Smetana</surname><given-names>A</given-names></name></person-group> (<role>Eds</role>) <source>Catalogue of Palaearctic <tp:taxon-name><tp:taxon-name-part taxon-name-part-type="order">Coleoptera</tp:taxon-name-part></tp:taxon-name></source>, <volume>Vol. 2</volume>. <publisher-name>Apollo Books</publisher-name>, <publisher-loc>Stenstrup</publisher-loc>, <fpage>353</fpage>−<lpage>494</lpage>. </mixed-citation></ref><ref id="B16"><mixed-citation xmlns:xlink="http://www.w3.org/1999/xlink" xlink:type="simple"><person-group><name name-style="western"><surname>Majka</surname><given-names>CG</given-names></name><name name-style="western"><surname>Klimaszewski</surname><given-names>J</given-names></name></person-group> (<year>2008</year>) <article-title>Introduced <tp:taxon-name><tp:taxon-name-part taxon-name-part-type="family">Staphylinidae</tp:taxon-name-part></tp:taxon-name> (<tp:taxon-name><tp:taxon-name-part taxon-name-part-type="order">Coleoptera</tp:taxon-name-part></tp:taxon-name>) in the Maritime Provinces of Canada.</article-title> <source>The Canadian Entomologist</source> <volume>140</volume>: <fpage>48</fpage>−<lpage>72</lpage>. doi: <ext-link xlink:type="simple" ext-link-type="doi" xlink:href="10.4039/n06-099">10.4039/n06-099</ext-link> </mixed-citation></ref><ref id="B18"><mixed-citation xmlns:xlink="http://www.w3.org/1999/xlink" xlink:type="simple"><person-group><name name-style="western"><surname>Moore</surname><given-names>I</given-names></name><name name-style="western"><surname>Legner</surname><given-names>EF</given-names></name></person-group> (<year>1975</year>) <source>A catalogue of the <tp:taxon-name><tp:taxon-name-part taxon-name-part-type="family">Staphylinidae</tp:taxon-name-part></tp:taxon-name> of America north of Mexico (<tp:taxon-name><tp:taxon-name-part taxon-name-part-type="order">Coleoptera</tp:taxon-name-part></tp:taxon-name>)</source>. <publisher-name>University of California, Division of Agricultural Science</publisher-name>, <issue>Special Publication No. 3015</issue>: <fpage>1</fpage>−<lpage>514</lpage>. </mixed-citation></ref></ref-list></tp:taxon-treatment>
