# Supplementary material for: A review of Canadian and Alaskan species of the genera Clusiota Casey and Atheta Thomson, subgenus Microdota Mulsant & Rey (Coleoptera, Staphylinidae, Aleocharinae)
Source: Zookeys. 2015 Sep 30;(524):103–36. doi: 10.3897/zookeys.524.6105 (PMC4602293; doi:10.3897/zookeys.524.6105)
Supplement: XML Treatment for Clusiota [file zookeys.524.6105-treatment15.xml]

<!DOCTYPE tp:taxon-treatment
  PUBLIC "-//TaxonX//DTD Taxonomic Treatment Publishing DTD v0 20100105//EN" "tax-treatment-NSO.dtd">
<tp:taxon-treatment xmlns:tp="http://www.plazi.org/taxpub"><tp:treatment-meta><kwd-group><label>Taxon classification</label><kwd><named-content content-type="kingdom">Animalia</named-content></kwd><kwd><named-content content-type="order">Coleoptera</named-content></kwd><kwd><named-content content-type="family">Staphylinidae</named-content></kwd></kwd-group><mixed-citation publication-type="journal"><person-group><name><surname>Klimaszewski</surname><given-names>Jan</given-names></name><name><surname>Webster</surname><given-names>Reginald P.</given-names></name><name><surname>Sikes</surname><given-names>Derek</given-names></name><name><surname>Bourdon</surname><given-names>Caroline</given-names></name><name><surname>Labrecque</surname><given-names>Myriam</given-names></name></person-group><article-title>A review of Canadian and Alaskan species of the genera <italic><tp:taxon-name><tp:taxon-name-part taxon-name-part-type="genus">Clusiota</tp:taxon-name-part></tp:taxon-name></italic> Casey and <tp:taxon-name><tp:taxon-name-part taxon-name-part-type="genus">Atheta</tp:taxon-name-part> <tp:taxon-name-part taxon-name-part-type="authority">Thomson</tp:taxon-name-part>, <tp:taxon-name-part taxon-name-part-type="infraspecific-rank">subgenus</tp:taxon-name-part> <tp:taxon-name-part taxon-name-part-type="subgenus">Microdota</tp:taxon-name-part></tp:taxon-name> Mulsant &amp; Rey (<tp:taxon-name><tp:taxon-name-part taxon-name-part-type="order">Coleoptera</tp:taxon-name-part></tp:taxon-name>, <tp:taxon-name><tp:taxon-name-part taxon-name-part-type="family">Staphylinidae</tp:taxon-name-part></tp:taxon-name>, <tp:taxon-name><tp:taxon-name-part taxon-name-part-type="subfamily">Aleocharinae</tp:taxon-name-part></tp:taxon-name>)</article-title><source>Zookeys</source><day>30</day><month>9</month><year>2015</year><volume>2015</volume><issue>524</issue><fpage>103</fpage><lpage>136</lpage><pub-id pub-id-type="doi">10.3897/zookeys.524.6105</pub-id></mixed-citation></tp:treatment-meta><tp:nomenclature><label>Genus</label><tp:taxon-name>
                        <tp:taxon-name-part taxon-name-part-type="genus">Clusiota</tp:taxon-name-part>
                    </tp:taxon-name><tp:taxon-authority>Casey</tp:taxon-authority><tp:nomenclature-citation-list><tp:nomenclature-citation><tp:taxon-name><tp:taxon-name-part taxon-name-part-type="genus">Clusiota</tp:taxon-name-part></tp:taxon-name><comment> Casey, 1910: 119; <xref ref-type="bibr" rid="B18">Moore and Legner 1975</xref>: 347.</comment></tp:nomenclature-citation></tp:nomenclature-citation-list></tp:nomenclature><tp:treatment-sec sec-type="Diagnosis"><title>Diagnosis.</title><p>The following combination of characters is distinctive for <italic><tp:taxon-name><tp:taxon-name-part taxon-name-part-type="genus">Clusiota</tp:taxon-name-part></tp:taxon-name></italic>: small and subparallel body (Figs <xref ref-type="fig" rid="F14">96</xref>, <xref ref-type="fig" rid="F13">88</xref>, <xref ref-type="fig" rid="F15">104</xref>), length 1.5−2.5 mm, antennomere I swollen (Figs <xref ref-type="fig" rid="F14">96</xref>, <xref ref-type="fig" rid="F13">88</xref>) except for <italic><tp:taxon-name><tp:taxon-name-part taxon-name-part-type="genus">Clusiota</tp:taxon-name-part> <tp:taxon-name-part taxon-name-part-type="species">grandipenis</tp:taxon-name-part></tp:taxon-name></italic> (Fig. <xref ref-type="fig" rid="F15">104</xref>), and longer than II, V−X strongly transverse (Figs <xref ref-type="fig" rid="F14">96</xref>, <xref ref-type="fig" rid="F13">88</xref>, <xref ref-type="fig" rid="F15">104</xref>); labial palps with 3 articles; glossae narrow, deeply split forming V-shaped structure; maxillary palpus with 3 articles, last one narrowly elongate; pronotum transverse, about 1.2 times as wide as long, pubescence at midline directed apically in most specimens anteriorly and laterad elsewhere (Figs <xref ref-type="fig" rid="F14">96</xref>, <xref ref-type="fig" rid="F13">88</xref>, <xref ref-type="fig" rid="F15">104</xref>); pronotal hypomeron fully visible medially in lateral view; elytra with pubescence directed obliquely postero-laterad from midline of disc (Figs <xref ref-type="fig" rid="F14">96</xref>, <xref ref-type="fig" rid="F13">88</xref>, <xref ref-type="fig" rid="F15">104</xref>); abdomen slightly swollen posteriorly; male tergite VIII emarginate medially (Figs <xref ref-type="fig" rid="F13">89</xref>, <xref ref-type="fig" rid="F14">97</xref>, <xref ref-type="fig" rid="F15">105</xref>); <!--PageBreak--><!--PageBreak-->median lobe of aedeagus with large bulbus and moderately narrow, and triangularly shaped apically tubus in dorsal view (Figs <xref ref-type="fig" rid="F13">91</xref>, <xref ref-type="fig" rid="F14">99</xref>, <xref ref-type="fig" rid="F15">107</xref>), crista apicalis of bulbus large (Figs <xref ref-type="fig" rid="F13">92</xref>, <xref ref-type="fig" rid="F14">100</xref>, <xref ref-type="fig" rid="F15">108</xref>); spermatheca L-shaped or S-shaped with club-shaped tubular capsule, and short sinuate stem (Figs <xref ref-type="fig" rid="F13">95</xref>, <xref ref-type="fig" rid="F14">103</xref>, <xref ref-type="fig" rid="F15">111</xref>).</p><fig id="F13" position="float" orientation="portrait"><label>Figures 88–95.</label><caption><p><italic><tp:taxon-name><tp:taxon-name-part taxon-name-part-type="genus">Clusiota</tp:taxon-name-part> <tp:taxon-name-part taxon-name-part-type="species">impressicollis</tp:taxon-name-part></tp:taxon-name></italic> (Bernhauer): <bold>88</bold> habitus in dorsal view <bold>89</bold> male tergite VIII <bold>90</bold> male sternite VIII <bold>91</bold> median lobe of aedeagus in dorsal view <bold>92</bold> median lobe of aedeagus in lateral view <bold>93</bold> female tergite VIII <bold>94</bold> female sternite VIII <bold>95</bold> spermatheca. Scale bar for habitus = 1 mm; remaining scale bars = 0.2 mm.</p></caption><graphic xmlns:xlink="http://www.w3.org/1999/xlink" xlink:href="zookeys-524-103-g013.jpg" position="float" orientation="portrait" xlink:type="simple" id="oo_58745.jpg"/></fig><fig id="F14" position="float" orientation="portrait"><label>Figures 96–103.</label><caption><p><italic><tp:taxon-name><tp:taxon-name-part taxon-name-part-type="genus">Clusiota</tp:taxon-name-part> <tp:taxon-name-part taxon-name-part-type="species">antennalis</tp:taxon-name-part></tp:taxon-name></italic> (Klimaszewski &amp; Langor): <bold>96</bold> habitus in dorsal view <bold>97</bold> male tergite VIII <bold>98</bold> male sternite VIII <bold>99</bold> median lobe of aedeagus in dorsal view <bold>100</bold> median lobe of aedeagus in lateral view <bold>101</bold> female tergite VIII <bold>102</bold> female sternite VIII <bold>103</bold> spermatheca. Scale bar for habitus = 1 mm; remaining scale bars = 0.2 mm.</p></caption><graphic xmlns:xlink="http://www.w3.org/1999/xlink" xlink:href="zookeys-524-103-g014.jpg" position="float" orientation="portrait" xlink:type="simple" id="oo_58746.jpg"/></fig><fig id="F15" position="float" orientation="portrait"><label>Figures 104–111.</label><caption><p><italic><tp:taxon-name><tp:taxon-name-part taxon-name-part-type="genus">Clusiota</tp:taxon-name-part> <tp:taxon-name-part taxon-name-part-type="species">grandipenis</tp:taxon-name-part></tp:taxon-name></italic> Klimaszewski &amp; Webster, sp. n.: <bold>104</bold> habitus in dorsal view <bold>105</bold> male tergite VIII <bold>106</bold> male sternite VIII <bold>107</bold> median lobe of aedeagus in dorsal view <bold>108</bold> median lobe of aedeagus in lateral view <bold>109</bold> female tergite VIII <bold>110</bold> female sternite VIII <bold>111</bold> spermatheca. Scale bar for habitus = 1 mm; remaining scale bars = 0.2 mm.</p></caption><graphic xmlns:xlink="http://www.w3.org/1999/xlink" xlink:href="zookeys-524-103-g015.jpg" position="float" orientation="portrait" xlink:type="simple" id="oo_58747.jpg"/></fig></tp:treatment-sec><tp:treatment-sec sec-type="Comments"><title>Comments.</title><p>Species of this genus may be confused with <italic><tp:taxon-name><tp:taxon-name-part taxon-name-part-type="genus">Microdota</tp:taxon-name-part></tp:taxon-name></italic> species, from which they may be readily distinguished by the swollen first basal antennal articles (except for <italic><tp:taxon-name><tp:taxon-name-part taxon-name-part-type="genus">Clusiota</tp:taxon-name-part> <tp:taxon-name-part taxon-name-part-type="species">grandipenis</tp:taxon-name-part></tp:taxon-name></italic>), and shape of genitalia, with median lobe bearing large crista apicalis of bulbus. <xref ref-type="bibr" rid="B7">Casey (1910)</xref> believed this genus was related to the subgenus <italic><tp:taxon-name><tp:taxon-name-part taxon-name-part-type="subgenus">Datomicra</tp:taxon-name-part></tp:taxon-name></italic> of <italic><tp:taxon-name><tp:taxon-name-part taxon-name-part-type="genus">Atheta</tp:taxon-name-part></tp:taxon-name></italic>.</p></tp:treatment-sec><tp:treatment-sec sec-type="Key to Nearctic species of Clusiota"><title>Key to Nearctic species of <italic><tp:taxon-name><tp:taxon-name-part taxon-name-part-type="genus">Clusiota</tp:taxon-name-part></tp:taxon-name></italic></title><table-wrap content-type="key" position="anchor" orientation="portrait"><table id="TID0EFCBG" rules="all"><tbody><tr><td rowspan="1" colspan="1">1.</td><td rowspan="1" colspan="1">Elytra longer than pronotum and at least 1.3 times broader than pronotum (Figs <xref ref-type="fig" rid="F13">88</xref>, <xref ref-type="fig" rid="F15">104</xref>)</td><td rowspan="1" colspan="1"><bold>2</bold></td></tr><tr><td rowspan="1" colspan="1">−</td><td rowspan="1" colspan="1">Elytra at most as long as pronotum and about 1.1 times broader than pronotum (Fig. <xref ref-type="fig" rid="F14">96</xref>); median lobe of aedeagus with tubus straight medially and apical part broad in lateral view (Fig. <xref ref-type="fig" rid="F14">100</xref>), bulbus without distinct large sclerites in dorsal view (Fig. <xref ref-type="fig" rid="F14">99</xref>); male tergite VIII with shallowly emarginated apical margin (Fig. <xref ref-type="fig" rid="F14">97</xref>); spermatheca consisting of club-shaped and elongate capsule and sinuate, short and broad stem (Fig. <xref ref-type="fig" rid="F14">103</xref>)</td><td rowspan="1" colspan="1"><bold><italic><tp:taxon-name><tp:taxon-name-part taxon-name-part-type="genus">Clusiota</tp:taxon-name-part> <tp:taxon-name-part taxon-name-part-type="species">antennalis</tp:taxon-name-part></tp:taxon-name></italic> Klimaszewski &amp; Godin</bold></td></tr><tr><td rowspan="1" colspan="1">2.</td><td rowspan="1" colspan="1">Body reddish-brown (Fig. <xref ref-type="fig" rid="F13">88</xref>); median lobe of aedeagus with tubus sinuate medially and apical part narrow in lateral view (Fig. <xref ref-type="fig" rid="F13">92</xref>), bulbus with two strong elongate sclerites in dorsal view (Fig. <xref ref-type="fig" rid="F13">91</xref>); male tergite VIII with deeply emarginated apical margin (Fig. <xref ref-type="fig" rid="F13">89</xref>); spermatheca sinuate (Fig. <xref ref-type="fig" rid="F13">95</xref>)</td><td rowspan="1" colspan="1"><bold><italic><tp:taxon-name><tp:taxon-name-part taxon-name-part-type="genus">Clusiota</tp:taxon-name-part> <tp:taxon-name-part taxon-name-part-type="species">impressicollis</tp:taxon-name-part></tp:taxon-name></italic> (Bernhauer)</bold></td></tr><tr><td rowspan="1" colspan="1">−</td><td rowspan="1" colspan="1">Body dark brown (Fig. <xref ref-type="fig" rid="F15">104</xref>), median lobe of aedeagus with tubus scarcely sinuate medially and apical part broad in lateral view (Fig. <xref ref-type="fig" rid="F15">108</xref>), bulbus with differently shaped structures (Fig. <xref ref-type="fig" rid="F15">107</xref>); spermatheca S-shaped (Fig. <xref ref-type="fig" rid="F15">111</xref>)</td><td rowspan="1" colspan="1"><bold><italic><tp:taxon-name><tp:taxon-name-part taxon-name-part-type="genus">Clusiota</tp:taxon-name-part> <tp:taxon-name-part taxon-name-part-type="species">grandipenis</tp:taxon-name-part></tp:taxon-name></italic> Klimaszewski &amp; Webster, sp. n.</bold></td></tr></tbody></table></table-wrap></tp:treatment-sec><ref-list><ref id="B18"><mixed-citation xmlns:xlink="http://www.w3.org/1999/xlink" xlink:type="simple"><person-group><name name-style="western"><surname>Moore</surname><given-names>I</given-names></name><name name-style="western"><surname>Legner</surname><given-names>EF</given-names></name></person-group> (<year>1975</year>) <source>A catalogue of the <tp:taxon-name><tp:taxon-name-part taxon-name-part-type="family">Staphylinidae</tp:taxon-name-part></tp:taxon-name> of America north of Mexico (<tp:taxon-name><tp:taxon-name-part taxon-name-part-type="order">Coleoptera</tp:taxon-name-part></tp:taxon-name>)</source>. <publisher-name>University of California, Division of Agricultural Science</publisher-name>, <issue>Special Publication No. 3015</issue>: <fpage>1</fpage>−<lpage>514</lpage>. </mixed-citation></ref><ref id="B7"><mixed-citation xmlns:xlink="http://www.w3.org/1999/xlink" xlink:type="simple"><person-group><name name-style="western"><surname>Casey</surname><given-names>TL</given-names></name></person-group> (<year>1910</year>) <source>New species of the staphylinid tribe <tp:taxon-name><tp:taxon-name-part taxon-name-part-type="tribe">Myrmedoniini</tp:taxon-name-part></tp:taxon-name>. Memoirs on the <tp:taxon-name><tp:taxon-name-part taxon-name-part-type="order">Coleoptera</tp:taxon-name-part></tp:taxon-name>. 1, New Era Printing Co.</source> <publisher-name>, Lancaster</publisher-name>, <publisher-loc>Pennsylvania</publisher-loc>, <size units="page">183 pp</size>. </mixed-citation></ref></ref-list></tp:taxon-treatment>
