# Supplementary material for: A review of Canadian and Alaskan species of the genera Clusiota Casey and Atheta Thomson, subgenus Microdota Mulsant & Rey (Coleoptera, Staphylinidae, Aleocharinae)
Source: Zookeys. 2015 Sep 30;(524):103–36. doi: 10.3897/zookeys.524.6105 (PMC4602293; doi:10.3897/zookeys.524.6105)
Supplement: XML Treatment for Clusiota antennalis [file zookeys.524.6105-treatment17.xml]

<!DOCTYPE tp:taxon-treatment
  PUBLIC "-//TaxonX//DTD Taxonomic Treatment Publishing DTD v0 20100105//EN" "tax-treatment-NSO.dtd">
<tp:taxon-treatment xmlns:tp="http://www.plazi.org/taxpub"><tp:treatment-meta><kwd-group><label>Taxon classification</label><kwd><named-content content-type="kingdom">Animalia</named-content></kwd><kwd><named-content content-type="order">Coleoptera</named-content></kwd><kwd><named-content content-type="family">Staphylinidae</named-content></kwd></kwd-group><mixed-citation publication-type="journal"><person-group><name><surname>Klimaszewski</surname><given-names>Jan</given-names></name><name><surname>Webster</surname><given-names>Reginald P.</given-names></name><name><surname>Sikes</surname><given-names>Derek</given-names></name><name><surname>Bourdon</surname><given-names>Caroline</given-names></name><name><surname>Labrecque</surname><given-names>Myriam</given-names></name></person-group><article-title>A review of Canadian and Alaskan species of the genera <italic><tp:taxon-name><tp:taxon-name-part taxon-name-part-type="genus">Clusiota</tp:taxon-name-part></tp:taxon-name></italic> Casey and <tp:taxon-name><tp:taxon-name-part taxon-name-part-type="genus">Atheta</tp:taxon-name-part> <tp:taxon-name-part taxon-name-part-type="authority">Thomson</tp:taxon-name-part>, <tp:taxon-name-part taxon-name-part-type="infraspecific-rank">subgenus</tp:taxon-name-part> <tp:taxon-name-part taxon-name-part-type="subgenus">Microdota</tp:taxon-name-part></tp:taxon-name> Mulsant &amp; Rey (<tp:taxon-name><tp:taxon-name-part taxon-name-part-type="order">Coleoptera</tp:taxon-name-part></tp:taxon-name>, <tp:taxon-name><tp:taxon-name-part taxon-name-part-type="family">Staphylinidae</tp:taxon-name-part></tp:taxon-name>, <tp:taxon-name><tp:taxon-name-part taxon-name-part-type="subfamily">Aleocharinae</tp:taxon-name-part></tp:taxon-name>)</article-title><source>Zookeys</source><day>30</day><month>9</month><year>2015</year><volume>2015</volume><issue>524</issue><fpage>103</fpage><lpage>136</lpage><pub-id pub-id-type="doi">10.3897/zookeys.524.6105</pub-id></mixed-citation></tp:treatment-meta><tp:nomenclature><tp:taxon-name>
                        <tp:taxon-name-part taxon-name-part-type="genus">Clusiota</tp:taxon-name-part>
                        <tp:taxon-name-part taxon-name-part-type="species">antennalis</tp:taxon-name-part>
                    </tp:taxon-name><tp:taxon-authority>Klimaszewski &amp; Godin</tp:taxon-authority><xref ref-type="fig" rid="F14">Figs 96–103</xref><tp:nomenclature-citation-list><tp:nomenclature-citation><tp:taxon-name>
                        <tp:taxon-name-part taxon-name-part-type="genus">Clusiota</tp:taxon-name-part>
                        <tp:taxon-name-part taxon-name-part-type="species">antennalis</tp:taxon-name-part>
                    </tp:taxon-name><comment>(For diagnosis, see <xref ref-type="bibr" rid="B11">Klimaszewski et al. 2008</xref>)</comment></tp:nomenclature-citation><tp:nomenclature-citation><tp:taxon-name><tp:taxon-name-part taxon-name-part-type="genus">Clusiota</tp:taxon-name-part> <tp:taxon-name-part taxon-name-part-type="species">antennalis</tp:taxon-name-part></tp:taxon-name><comment> Klimaszewski &amp; Godin in <xref ref-type="bibr" rid="B11">Klimaszewski et al. 2008</xref>.</comment></tp:nomenclature-citation></tp:nomenclature-citation-list></tp:nomenclature><tp:treatment-sec sec-type="material"><title>Material examined.</title><p><bold>Canada</bold>, <bold>British Columbia</bold>, Cooper River Valley, A31698/F4-1-1, 4.VII–7.VIII.1996, +/- 20 m. pitfall trap, J. Lemieux (<abbrev xmlns:xlink="http://www.w3.org/1999/xlink" content-type="institution" xlink:title="Natural Resources Canada, Canadian Forest Service, Laurentian Forestry Centre, R. Martineau Insectarium, Quebec City, Quebec, Canada" xlink:type="simple">LFC</abbrev>) 1 female, 1 sex? same data except: A37541/P2-1-5, 6.VI–4.VII (<abbrev xmlns:xlink="http://www.w3.org/1999/xlink" content-type="institution" xlink:title="Natural Resources Canada, Canadian Forest Service, Laurentian Forestry Centre, R. Martineau Insectarium, Quebec City, Quebec, Canada" xlink:type="simple">LFC</abbrev>) 2 females; A36435/04-1-1, 7.VI–6.VII.1996 (<abbrev xmlns:xlink="http://www.w3.org/1999/xlink" content-type="institution" xlink:title="Natural Resources Canada, Canadian Forest Service, Laurentian Forestry Centre, R. Martineau Insectarium, Quebec City, Quebec, Canada" xlink:type="simple">LFC</abbrev>) 2 males; Vancouver Island, Mt. Cain: <named-content xmlns:xlink="http://www.w3.org/1999/xlink" content-type="dwc:verbatimCoordinates" xlink:type="simple">50.14°N, 126.21°W</named-content>, 5.VI–27.VI.1996, 16.6 PIT2, N. Winchester (<abbrev xmlns:xlink="http://www.w3.org/1999/xlink" content-type="institution" xlink:title="Museum of Zoology, Lund University, Lund, Sweden" xlink:type="simple">ZML</abbrev>) 2 females; <named-content xmlns:xlink="http://www.w3.org/1999/xlink" content-type="dwc:verbatimCoordinates" xlink:type="simple">50.14°N, 126.21°W</named-content>, 27,VI–13.VII.1966, 16.6.PIT 3, N. Winchester (<abbrev xmlns:xlink="http://www.w3.org/1999/xlink" content-type="institution" xlink:title="Museum of Zoology, Lund University, Lund, Sweden" xlink:type="simple">ZML</abbrev>) 3 females; <named-content xmlns:xlink="http://www.w3.org/1999/xlink" content-type="dwc:verbatimCoordinates" xlink:type="simple">50.13°N, 126.21°W</named-content>, 23.VI–7.VII.1997, 16.6 PIT2, N. Winchester (<abbrev xmlns:xlink="http://www.w3.org/1999/xlink" content-type="institution" xlink:title="Museum of Zoology, Lund University, Lund, Sweden" xlink:type="simple">ZML</abbrev>) 18 females; <named-content xmlns:xlink="http://www.w3.org/1999/xlink" content-type="dwc:verbatimCoordinates" xlink:type="simple">50.13°N, 126.21°W</named-content>, 7.VII–20.VII.1997, 16.6 PIT8, N. Winchester (<abbrev xmlns:xlink="http://www.w3.org/1999/xlink" content-type="institution" xlink:title="Museum of Zoology, Lund University, Lund, Sweden" xlink:type="simple">ZML</abbrev>) 7 females; <named-content xmlns:xlink="http://www.w3.org/1999/xlink" content-type="dwc:verbatimCoordinates" xlink:type="simple">50.13°N, 126.21°W</named-content>, 20.VII–5.VIII.1997, 16.6 PIT 6, N. Winchester (<abbrev xmlns:xlink="http://www.w3.org/1999/xlink" content-type="institution" xlink:title="Museum of Zoology, Lund University, Lund, Sweden" xlink:type="simple">ZML</abbrev>) 1 female; <named-content xmlns:xlink="http://www.w3.org/1999/xlink" content-type="dwc:verbatimCoordinates" xlink:type="simple">50.13°N, 126.21°W</named-content>, +/- 20 m, 1.IX–19.IX.1997, 16.6 PIT8, N. Winchester (<abbrev xmlns:xlink="http://www.w3.org/1999/xlink" content-type="institution" xlink:title="Museum of Zoology, Lund University, Lund, Sweden" xlink:type="simple">ZML</abbrev>) 5 males; same data except: 15.IX–28.IX.1996, 17.4 PAN 3 (<abbrev xmlns:xlink="http://www.w3.org/1999/xlink" content-type="institution" xlink:title="Museum of Zoology, Lund University, Lund, Sweden" xlink:type="simple">ZML</abbrev>) 1 female; 28.IX–12.X.1996, 16.6 PAN 1 (<abbrev xmlns:xlink="http://www.w3.org/1999/xlink" content-type="institution" xlink:title="Museum of Zoology, Lund University, Lund, Sweden" xlink:type="simple">ZML</abbrev>) 3 females; 12.X–1.XI.1996, 16.6 PAN3 (<abbrev xmlns:xlink="http://www.w3.org/1999/xlink" content-type="institution" xlink:title="Museum of Zoology, Lund University, Lund, Sweden" xlink:type="simple">ZML</abbrev>) 1 male; <named-content xmlns:xlink="http://www.w3.org/1999/xlink" content-type="dwc:verbatimCoordinates" xlink:type="simple">50.15°N, 126.25°W</named-content>, 19.IX–4.X.1997, 17.4 PIT 7 (<abbrev xmlns:xlink="http://www.w3.org/1999/xlink" content-type="institution" xlink:title="Museum of Zoology, Lund University, Lund, Sweden" xlink:type="simple">ZML</abbrev>) 1 male, 1 female. <bold>U.S.A.</bold>, <bold>Alaska</bold>, Prince of Wales Is.: Staney Ck., 41–45 m el., <named-content xmlns:xlink="http://www.w3.org/1999/xlink" content-type="dwc:verbatimCoordinates" xlink:type="simple">55.79901°N, 133.11782°W</named-content>, old growth, pitfall 2, 25.VI–9.VII.2012, J. Stockbridge et al. UAM100340147 (<named-content xmlns:xlink="http://www.w3.org/1999/xlink" content-type="dwc:institutional_code" xlink:type="simple">UAM</named-content>) 1 female; same data except: 11–25.VI.2012, UAM100338700 (<named-content xmlns:xlink="http://www.w3.org/1999/xlink" content-type="dwc:institutional_code" xlink:type="simple">UAM</named-content>) 1 female;14–28.V.2012 UAM100338413, UAM100338412, UAM100338414 (<named-content xmlns:xlink="http://www.w3.org/1999/xlink" content-type="dwc:institutional_code" xlink:type="simple">UAM</named-content>) 3 females; Luck Lk. 2 Rd., old growth, 105 m el., <named-content xmlns:xlink="http://www.w3.org/1999/xlink" content-type="dwc:verbatimCoordinates" xlink:type="simple">55.96855°N, 132.79615°W</named-content>, +/- 10 m pitfall 3, 29.VI-8.VII.2010, J. Stockbridge UAM100278064 (<named-content xmlns:xlink="http://www.w3.org/1999/xlink" content-type="dwc:institutional_code" xlink:type="simple">UAM</named-content>) 1 female; Luck Lk. 1 Rd., old growth, 101 m el., <named-content xmlns:xlink="http://www.w3.org/1999/xlink" content-type="dwc:verbatimCoordinates" xlink:type="simple">55.97805°N, 132.75456°W</named-content>, +/- 10 m. pitfall, 8-30.VII.2010, J. Stockbridge, C. Bickford UAM100279634, UAM100279635 (<named-content xmlns:xlink="http://www.w3.org/1999/xlink" content-type="dwc:institutional_code" xlink:type="simple">UAM</named-content>) 2 females; same data except: 27.VI–11.VII.2012 UAM100343219, UAM100343218, UAM100343246 (<named-content xmlns:xlink="http://www.w3.org/1999/xlink" content-type="dwc:institutional_code" xlink:type="simple">UAM</named-content>) 3 females; pitfall 1, 13-27.VI.2012, J. Stockbridge et al. UAM100339932 (<named-content xmlns:xlink="http://www.w3.org/1999/xlink" content-type="dwc:institutional_code" xlink:type="simple">UAM</named-content>) 1 female; Hatchery Ck. 1, 2<sup>nd</sup> growth, 49 m el., <named-content xmlns:xlink="http://www.w3.org/1999/xlink" content-type="dwc:verbatimCoordinates" xlink:type="simple">55.92654°N, 132.95645°N</named-content>, +/- 10 m pitfall 3, 18.V–4.VI.2010, J. Stockbridge, C. Bickford UAM100262426 (<named-content xmlns:xlink="http://www.w3.org/1999/xlink" content-type="dwc:institutional_code" xlink:type="simple">UAM</named-content>) 1 female; Dall Is., p. 12 el. 688 m., <named-content xmlns:xlink="http://www.w3.org/1999/xlink" content-type="dwc:verbatimCoordinates" xlink:type="simple">54.99342°N, 133.01688°N</named-content>, +/-4 m krummholtz, <italic><tp:taxon-name><tp:taxon-name-part taxon-name-part-type="genus">Tsuga</tp:taxon-name-part> <tp:taxon-name-part taxon-name-part-type="species">mertensiana</tp:taxon-name-part></tp:taxon-name></italic>, <italic><tp:taxon-name><tp:taxon-name-part taxon-name-part-type="genus">Vaccinium</tp:taxon-name-part> <tp:taxon-name-part taxon-name-part-type="species">ovalifolium</tp:taxon-name-part></tp:taxon-name></italic>, pitfall, 15–16.VII.2011, D.S. Sikes UAM100329960, UAM100329969 (<named-content xmlns:xlink="http://www.w3.org/1999/xlink" content-type="dwc:institutional_code" xlink:type="simple">UAM</named-content>) 2 females. <named-content xmlns:xlink="http://www.w3.org/1999/xlink" content-type="dwc:institutional_code" xlink:type="simple">UAM</named-content> data can be downloaded at <ext-link xmlns:xlink="http://www.w3.org/1999/xlink" xlink:type="simple" ext-link-type="uri" xlink:href="http://arctos.database.museum/saved/Clusiota_antennalis">http://arctos.database.museum/saved/Clusiota_antennalis</ext-link>.</p></tp:treatment-sec><tp:treatment-sec sec-type="Distribution"><title>Distribution.</title><p>Originally described from Dyea, AK (<xref ref-type="bibr" rid="B11">Klimaszewski et al. 2008</xref>). It is here newly reported in Canada from <abbrev xmlns:xlink="http://www.w3.org/1999/xlink" xlink:title="British Columbia" xlink:type="simple">BC</abbrev>, and from new localities in AK. <italic><tp:taxon-name><tp:taxon-name-part taxon-name-part-type="genus">Clusiota</tp:taxon-name-part> <tp:taxon-name-part taxon-name-part-type="species">antennalis</tp:taxon-name-part></tp:taxon-name></italic> is a western Nearctic species known only from western <abbrev xmlns:xlink="http://www.w3.org/1999/xlink" xlink:title="British Columbia" xlink:type="simple">BC</abbrev> and AK.</p><!--PageBreak--></tp:treatment-sec><tp:treatment-sec sec-type="Natural history"><title>Natural history.</title><p>In AK, the holotype was captured in alder litter, and the recent AK specimens were collected primarily in pitfall traps from old-growth Pacific rain forests at low elevations although two specimens were collected in an alpine habitat <!--PageBreak-->above 650 m elevation. In <abbrev xmlns:xlink="http://www.w3.org/1999/xlink" xlink:title="British Columbia" xlink:type="simple">BC</abbrev>, specimens from Vancouver Island were captured continuously from June to November in pitfall and pan traps.</p></tp:treatment-sec><tp:treatment-sec sec-type="Comments"><title>Comments.</title><p>Females of this species have a spermatheca extremely similar to those of <tp:taxon-name><tp:taxon-name-part taxon-name-part-type="genus">Atheta</tp:taxon-name-part> (<tp:taxon-name-part taxon-name-part-type="subgenus">Microdota</tp:taxon-name-part>) <tp:taxon-name-part taxon-name-part-type="species">subtilis</tp:taxon-name-part></tp:taxon-name> and <tp:taxon-name><tp:taxon-name-part taxon-name-part-type="genus">Atheta</tp:taxon-name-part> (<tp:taxon-name-part taxon-name-part-type="subgenus">Microdota</tp:taxon-name-part>) <tp:taxon-name-part taxon-name-part-type="species">pseudosubtilis</tp:taxon-name-part></tp:taxon-name>. <italic><tp:taxon-name><tp:taxon-name-part taxon-name-part-type="genus">Clusiota</tp:taxon-name-part> <tp:taxon-name-part taxon-name-part-type="species">antennalis</tp:taxon-name-part></tp:taxon-name></italic> is easily separated from the two species by the swollen basal antennal article (Fig. <xref ref-type="fig" rid="F14">96</xref>), and from <italic><tp:taxon-name><tp:taxon-name-part taxon-name-part-type="genus">Atheta</tp:taxon-name-part> <tp:taxon-name-part taxon-name-part-type="species">subtilis</tp:taxon-name-part></tp:taxon-name></italic> by much shorter elytra (Fig. <xref ref-type="fig" rid="F14">96</xref>). It differs from all Nearctic <italic><tp:taxon-name><tp:taxon-name-part taxon-name-part-type="genus">Clusiota</tp:taxon-name-part></tp:taxon-name></italic> and <italic><tp:taxon-name><tp:taxon-name-part taxon-name-part-type="genus">Microdota</tp:taxon-name-part></tp:taxon-name></italic> species by the shape of the genitalia.</p></tp:treatment-sec><tp:treatment-sec><!--Section generated to contain objects referenced in tp:taxon-treatment.--><fig id="F14" position="float" orientation="portrait"><label>Figures 96–103.</label><caption><p><italic><tp:taxon-name><tp:taxon-name-part taxon-name-part-type="genus">Clusiota</tp:taxon-name-part> <tp:taxon-name-part taxon-name-part-type="species">antennalis</tp:taxon-name-part></tp:taxon-name></italic> (Klimaszewski &amp; Langor): <bold>96</bold> habitus in dorsal view <bold>97</bold> male tergite VIII <bold>98</bold> male sternite VIII <bold>99</bold> median lobe of aedeagus in dorsal view <bold>100</bold> median lobe of aedeagus in lateral view <bold>101</bold> female tergite VIII <bold>102</bold> female sternite VIII <bold>103</bold> spermatheca. Scale bar for habitus = 1 mm; remaining scale bars = 0.2 mm.</p></caption><graphic xmlns:xlink="http://www.w3.org/1999/xlink" xlink:href="zookeys-524-103-g014.jpg" position="float" orientation="portrait" xlink:type="simple" id="oo_58746.jpg"/></fig></tp:treatment-sec><ref-list><ref id="B11"><mixed-citation xmlns:xlink="http://www.w3.org/1999/xlink" xlink:type="simple"><person-group><name name-style="western"><surname>Klimaszewski</surname><given-names>J</given-names></name><name name-style="western"><surname>Godin</surname><given-names>B</given-names></name><name name-style="western"><surname>Pelletier</surname><given-names>G</given-names></name><name name-style="western"><surname>Savard</surname><given-names>K</given-names></name></person-group> (<year>2008</year>) <article-title>Six new species and records of aleocharine beetles from the Yukon and Alaska (<tp:taxon-name><tp:taxon-name-part taxon-name-part-type="order">Coleoptera</tp:taxon-name-part></tp:taxon-name>: <tp:taxon-name><tp:taxon-name-part taxon-name-part-type="family">Staphylinidae</tp:taxon-name-part></tp:taxon-name>: <tp:taxon-name><tp:taxon-name-part taxon-name-part-type="subfamily">Aleocharinae</tp:taxon-name-part></tp:taxon-name>).</article-title> <source>The Canadian Entomologist</source> <volume>140</volume>: <fpage>265</fpage>−<lpage>291</lpage>. doi: <ext-link xlink:type="simple" ext-link-type="doi" xlink:href="10.4039/n07-054">10.4039/n07-054</ext-link> </mixed-citation></ref></ref-list></tp:taxon-treatment>
