# Supplementary material for: A review of Canadian and Alaskan species of the genera Clusiota Casey and Atheta Thomson, subgenus Microdota Mulsant & Rey (Coleoptera, Staphylinidae, Aleocharinae)
Source: Zookeys. 2015 Sep 30;(524):103–36. doi: 10.3897/zookeys.524.6105 (PMC4602293; doi:10.3897/zookeys.524.6105)
Supplement: XML Treatment for Clusiota grandipenis [file zookeys.524.6105-treatment18.xml]

<!DOCTYPE tp:taxon-treatment
  PUBLIC "-//TaxonX//DTD Taxonomic Treatment Publishing DTD v0 20100105//EN" "tax-treatment-NSO.dtd">
<tp:taxon-treatment xmlns:tp="http://www.plazi.org/taxpub"><tp:treatment-meta><kwd-group><label>Taxon classification</label><kwd><named-content content-type="kingdom">Animalia</named-content></kwd><kwd><named-content content-type="order">Coleoptera</named-content></kwd><kwd><named-content content-type="family">Staphylinidae</named-content></kwd></kwd-group><mixed-citation publication-type="journal"><person-group><name><surname>Klimaszewski</surname><given-names>Jan</given-names></name><name><surname>Webster</surname><given-names>Reginald P.</given-names></name><name><surname>Sikes</surname><given-names>Derek</given-names></name><name><surname>Bourdon</surname><given-names>Caroline</given-names></name><name><surname>Labrecque</surname><given-names>Myriam</given-names></name></person-group><article-title>A review of Canadian and Alaskan species of the genera <italic><tp:taxon-name><tp:taxon-name-part taxon-name-part-type="genus">Clusiota</tp:taxon-name-part></tp:taxon-name></italic> Casey and <tp:taxon-name><tp:taxon-name-part taxon-name-part-type="genus">Atheta</tp:taxon-name-part> <tp:taxon-name-part taxon-name-part-type="authority">Thomson</tp:taxon-name-part>, <tp:taxon-name-part taxon-name-part-type="infraspecific-rank">subgenus</tp:taxon-name-part> <tp:taxon-name-part taxon-name-part-type="subgenus">Microdota</tp:taxon-name-part></tp:taxon-name> Mulsant &amp; Rey (<tp:taxon-name><tp:taxon-name-part taxon-name-part-type="order">Coleoptera</tp:taxon-name-part></tp:taxon-name>, <tp:taxon-name><tp:taxon-name-part taxon-name-part-type="family">Staphylinidae</tp:taxon-name-part></tp:taxon-name>, <tp:taxon-name><tp:taxon-name-part taxon-name-part-type="subfamily">Aleocharinae</tp:taxon-name-part></tp:taxon-name>)</article-title><source>Zookeys</source><day>30</day><month>9</month><year>2015</year><volume>2015</volume><issue>524</issue><fpage>103</fpage><lpage>136</lpage><pub-id pub-id-type="doi">10.3897/zookeys.524.6105</pub-id></mixed-citation></tp:treatment-meta><tp:nomenclature><tp:taxon-name>
                        <tp:taxon-name-part taxon-name-part-type="genus">Clusiota</tp:taxon-name-part>
                        <tp:taxon-name-part taxon-name-part-type="species">grandipenis</tp:taxon-name-part>
                        <object-id xmlns:xlink="http://www.w3.org/1999/xlink" content-type="zoobank" xlink:type="simple">http://zoobank.org/0424783F-C865-4166-A976-1D60D3AA10AF</object-id>
                    </tp:taxon-name><tp:taxon-authority>Klimaszewski &amp; Webster</tp:taxon-authority><tp:taxon-status xmlns:xlink="http://www.w3.org/1999/xlink" xlink:type="simple">sp. n.</tp:taxon-status><xref ref-type="fig" rid="F15">Figs 104–111</xref><!--PageBreak--></tp:nomenclature><tp:treatment-sec sec-type="Holotype (male)"><title>Holotype (male).</title><p><bold>Canada, New Brunswick</bold>, <bold>Westmorland Co.</bold>, Sackville near Ogden Mill, <named-content xmlns:xlink="http://www.w3.org/1999/xlink" content-type="dwc:verbatimCoordinates" xlink:type="simple">45.92155°N, 64.38925°W</named-content>, 12.V.2006, Scott Makepeace coll. // Black spruce forest, in nest contents of Great Horned Owl – <italic><tp:taxon-name><tp:taxon-name-part taxon-name-part-type="genus">Bubo</tp:taxon-name-part> <tp:taxon-name-part taxon-name-part-type="species">virginensis</tp:taxon-name-part></tp:taxon-name></italic> (<abbrev xmlns:xlink="http://www.w3.org/1999/xlink" content-type="institution" xlink:title="Natural Resources Canada, Canadian Forest Service, Laurentian Forestry Centre, R. Martineau Insectarium, Quebec City, Quebec, Canada" xlink:type="simple">LFC</abbrev>). <bold>Paratype</bold>: <bold>Canada, New Brunswick</bold>, <bold>Northumberland Co.</bold>, ca. 2.5 km W of Sevogle, <named-content xmlns:xlink="http://www.w3.org/1999/xlink" content-type="dwc:verbatimCoordinates" xlink:type="simple">47.0876N, 65.8613W</named-content>, 27.VIII.2013, old jack pine forest, in decaying gilled mushroom, R.P. Webster (<abbrev xmlns:xlink="http://www.w3.org/1999/xlink" content-type="institution" xlink:title="Reginald Webster Collection, Charters Settlement, New Brunswick, Canada" xlink:type="simple">RWC</abbrev>) 1 female.</p></tp:treatment-sec><tp:treatment-sec sec-type="Etymology"><title>Etymology.</title><p>The specific name <italic>grandipenis</italic>, meaning large penis, refers to the large tubus of the median lobe of the aedeagus of this species.</p></tp:treatment-sec><tp:treatment-sec sec-type="Diagnosis"><title>Diagnosis.</title><p>Body length 2.2 mm, subparallel, flattened, dark brown, abdomen slightly darker than remainder of the body, legs yellowish brown (Fig. <xref ref-type="fig" rid="F15">104</xref>); integument glossy, densely punctate and densely pubescent on forebody and less so on head and particularly on abdomen, microsculpture of forebody fine, meshed with hexagonal sculpticells; head about as wide as pronotum, slightly angular posteriorly, eyes large and as long as postocular area dorsally; pronotum rounded laterally and basally, transverse, narrower than elytra; elytra wider and longer than pronotum; abdomen subparallel. MALE. Tergite VIII slightly emarginate apically (Fig. <xref ref-type="fig" rid="F15">105</xref>); sternite VIII broadly rounded apically (Fig. <xref ref-type="fig" rid="F15">106</xref>); median lobe of aedeagus with broadly oval bulbus streamlined with apically narrowly triangular tubus in dorsal view (Fig. <xref ref-type="fig" rid="F15">107</xref>), in lateral view tubus strongly produced ventrally, apex narrowly triangular and slightly pointed (Fig. <xref ref-type="fig" rid="F15">108</xref>), internal sac structures pronounced (Figs <xref ref-type="fig" rid="F15">107</xref>, <xref ref-type="fig" rid="F15">108</xref>). FEMALE. Tergite VIII with shallow apical median emargination (Fig. <xref ref-type="fig" rid="F15">109</xref>); sternite VIII rounded apically (Fig. <xref ref-type="fig" rid="F15">110</xref>); spermatheca S-shaped, capsule broadly club-shaped with deep median invagination, stem sinuate with posterior loop (Fig. <xref ref-type="fig" rid="F15">111</xref>).</p></tp:treatment-sec><tp:treatment-sec sec-type="Natural history"><title>Natural history.</title><p>One adult was found in the nest contents of a Great Horned Owl, – <italic><tp:taxon-name><tp:taxon-name-part taxon-name-part-type="genus">Bubo</tp:taxon-name-part> <tp:taxon-name-part taxon-name-part-type="species">virginensis</tp:taxon-name-part></tp:taxon-name></italic> in a black spruce forest in May and another from a decaying gilled mushroom in a jack pine forest during August.</p></tp:treatment-sec><tp:treatment-sec sec-type="Distribution"><title>Distribution.</title><p>Known only from <abbrev xmlns:xlink="http://www.w3.org/1999/xlink" xlink:title="New Brunswick" xlink:type="simple">NB</abbrev>, Canada.</p><!--PageBreak--><!--PageBreak--></tp:treatment-sec><tp:treatment-sec><!--Section generated to contain objects referenced in tp:taxon-treatment.--><fig id="F15" position="float" orientation="portrait"><label>Figures 104–111.</label><caption><p><italic><tp:taxon-name><tp:taxon-name-part taxon-name-part-type="genus">Clusiota</tp:taxon-name-part> <tp:taxon-name-part taxon-name-part-type="species">grandipenis</tp:taxon-name-part></tp:taxon-name></italic> Klimaszewski &amp; Webster, sp. n.: <bold>104</bold> habitus in dorsal view <bold>105</bold> male tergite VIII <bold>106</bold> male sternite VIII <bold>107</bold> median lobe of aedeagus in dorsal view <bold>108</bold> median lobe of aedeagus in lateral view <bold>109</bold> female tergite VIII <bold>110</bold> female sternite VIII <bold>111</bold> spermatheca. Scale bar for habitus = 1 mm; remaining scale bars = 0.2 mm.</p></caption><graphic xmlns:xlink="http://www.w3.org/1999/xlink" xlink:href="zookeys-524-103-g015.jpg" position="float" orientation="portrait" xlink:type="simple" id="oo_58747.jpg"/></fig></tp:treatment-sec></tp:taxon-treatment>
